# Supplementary material for: CASS: A distributed network clustering algorithm based on structure similarity for large-scale network
Source: PLoS One. 2018 Oct 10;13(10):e0203670. doi: 10.1371/journal.pone.0203670 (PMC6179193; doi:10.1371/journal.pone.0203670)
Supplement: S1 File — This file includes the information of clusters which is result of Analysis of Humannet. (XLSX) [file pone.0203670.s001.xlsx]

## Sheet: Cluster information
#Cluster ID : The ID of cluster
#Gene list : The genes which are included in cluster
Cluster ID	Gene list
0	161424/57109/11180/27042
1	200504/56287/11061/64102
2	81575/90332/5023
3	257068/345557/9744
4	10164/9469/9955/64711/8534
5	6476/7032/8972
6	653216/203569/389860/9503
7	63934/10168/7748/7768/79788/9668/10308/79088/148268/374928/353088/25850/79230/92283/65243/255403/124961/7761/57711/7711/92285/147837/7757/7697/127396/79862/7594/7633/79973/54993/55713/113835/7564/80264/10172/80032/7766/7746/152687/7639/147949/90589/80778/80345/25888
8	83592/117283/23608/222658/197358/53838/80129/64753/340811/441282/64577
9	55277/259217/23729
10	348094/10913/9984/55367/128178
11	5025/57714/55848
12	11172/117579/3641/3640/10022
13	145264/5268/89778/5275/5271/89777/5345
14	9182/644943/166824
15	8892/8890/8891
16	57684/125115/79109/53373/25900
17	55239/54681/55214/10536/79676/283208/84964/121642
18	202559/80114/10656/51008/340168/399664
19	121275/401994/219482/392392
20	168507/9856/79932
21	4303/2308/2309
22	9478/79137/144717/91272/84824/554045/59336/3090/22947/93487
23	6886/4066/6887
24	9633/11055/400579
25	79603/204219/29956/91012/253782
26	63948/26206/162979
27	4284/361/363/362
28	4617/4618/4656/4654
29	116534/56666/196446/118738
30	4626/4620/4621/4624/4622/4619/8735/4625
31	283365/79345/55716/2798/26188/55788
32	389208/50939/56667/132724/140453/28983
33	83759/85364/29944/51428/340595/54877/84240/219654/23174/203430
34	7568/7695/169841
35	8536/57118/57172
36	84303/54927/90639/79145/84269
37	391253/340745/3889
38	51284/114609/10333/7100
39	84291/51603/196410/55170/56257/131965/10196/28989/79133/79828/155368/57412/27232/57604
40	50859/56884/347252/408187/64093/27151/84651/404203/64094/8434/643394/81796/11005/23105/81621/27290
41	203611/124359/9426/9085/9425/253175
42	284433/79317/26539/219952
43	29894/51585/9416/1478/10978/83443/51692/53981/6430/57819/51362/23020/6627/3188/9939/3190/4670/9295/3187/10907/3191/6431/11338/4116/4904/84844/3184/5093/79869/6429/10949/10992/5094/10181/10421/22826/8106/3185/9785/3183/24148/9128/23450/10291/10262/6634/6633/8175/6626
44	142678/151112/23140
45	127795/55171/126204/64072/149954/23143
46	815/817/816
47	206358/153201/285641
48	8665/6176/8669/6146/7458
49	57139/152015/79171/84878/339344/23360/219541/340526/114783/401563/10083
50	7355/54733/55343/340146/339665
51	10568/8687/150696
52	54809/389432/154075/201191/399563/140700/57620/23034
53	127550/26301/360203
54	124872/146712/2583
55	50853/124637/29937
56	79544/81127/441669/391109
57	3310/3304/3306/3305/3303
58	1005/1004/1007
59	8744/9966/970/120776/1896/8995/944/7292
60	8178/25920/9150/7936/51497/7469
61	284355/442425/57538/81578/283149/400850
62	4636/58498/29895/93408
63	64108/81844/9636/129607/219285/10561/25901/6737/3669
64	338324/6274/6276/57402
65	6397/284904/266629/23541
66	55022/9546/55198/26060
67	9788/83715/54899/644150
68	3358/151/3351/3352
69	6272/57537/22986/114815
70	81789/166815/201798/200765/23126/8690/91151/220359
71	84991/57794/10180/84619/7918/63906/23070
72	353132/353137/353133/353134/353135
73	83746/283989/23109/84993/116337/9294/1134/81341/401992/56995
74	57451/55714/146325/387921/10178/378884/283948
75	283537/138805/222962
76	5197/9547/10563
77	5634/5631/221823
78	23189/2122/56977/7286/2272/440712/285830/440574
79	164091/124222/344838
80	192670/192669/26523
81	284366/43849/26085/43847
82	3451/3446/3447
83	81846/23158/23151/65983/4534/6305
84	4535/4538/4539/4540/4536/255725/4537
85	5988/10738/10739
86	5990/5991/5989
87	255057/53637/64096
88	5087/5090/5089
89	51548/23504/1041
90	375444/113115/90381
91	8470/30011/23607
92	2254/8823/26281/2253/2250/8074/9965/8817/10817/2251/8822/2249
93	401474/151525/57713/51460
94	92747/128859/80341/128861/140683
95	254122/140685/83850
96	751867/81554/219874/146845
97	8674/9341/6843
98	56917/414332/127262/202915
99	6602/6603/6604
100	142686/140459/142689
101	345895/51676/55262/11126
102	151516/643834/91074/23089/4306/643847
103	10039/54956/79668
104	79637/9576/25852
105	84790/7277/7278/7846/10376/51807/112714
106	10137/64080/5099
107	148281/51760/143425/8448/23208/83849/8447/84258/9066/57586/341359/6861/91683
108	7158/84250/79648
109	5532/5533/5530
110	57467/10162/154141
111	115352/221143/3594/25936/284382
112	23357/55512/201626/90806/25819
113	2264/2261/2260/2263
114	116238/148534/133022/219902/83723
115	2814/2811/2812/2815
116	152098/55777/27154
117	2140/2139/2138
118	80119/84932/54863
119	390928/80021/56985/643853/55313/744
120	27345/745/55314/5168/4815
121	6975/170392/22932/22917/7783/131368
122	343070/440561/26234/4796/79176/26233/343068
123	747/729359/26030
124	2940/2939/2938/221357
125	6188/6207/6203/6210/6205/6134/6194/4736/6135/6193/6208/6132/6202/23404/6170/6139/6166/6209/9349/23521/51121/6161/1965/6154/6234/6168/6222/6123/6143/6235/6173/6167/6218/6191/6125/55290/57470/57570/51651/55039/9519/51119/5889/388524/26121/55781/1801/9141/50617/11157/23545/1725/51065/254394/10312/116832/80052/6232/7516/56648/51728/83448/150962/8882/51382/3703/285855/79915/8195/90353/5393/155100/8780…
126	200942/127707/377007
127	8915/10392/84433/114769/64170/440068/22900/84674/59082
128	7168/7169/7170
129	6884/6874/6881/6882
130	4695/4718/4698/10632/7352/374291/4731/4697/4717/4723/51079/54539/4724/4729/4709/4710/7350/7388/126328/4708/4707/4700/4720/4714/4726/4722/4702/29796/4716/4696/4701/4705/4725/7351/4719/10975/4715/4728
131	79136/23564/80739
132	140701/79575/25864/55347/145447/51324/253190
133	3645/3480/3643
134	390079/255231/80036/162514/55283
135	4858/170825/2823
136	83755/386677/85287/386681
137	7805/5552/2214/4046/241/2357/2213/11326/1230/64231/1520/10184/10462/942/81794/199/10859/80896/6916/27036/11025/10288/4688/9332/23547/25903/948/10924/4332/10870/84330/6614/6039/118788/27128/10875/9935/9450/3071/23643/6036/7940/11309/2209/406/719/4689/6503/929
138	375318/345079/282679
139	5699/7324/51529/5695/5715/5711/9491/10197/5720/5694/5716/5721/29945/8881/51434/996/51433/246184/64682/29882
140	114793/3234/116254/84905/440865/10265/145270/85462
141	79935/151195/219771/81928/645121
142	6870/255061/6866
143	8739/638/23786/79370/10017
144	4839/152926/60490/27010/79677/9223/123263/22843/9863/1740/6120/1741/64398/51678/221078/58538/143098/1742/151742/260294/4354/5494/63899/1739/4356/5496/4355/55695/80895/5495/23405/260425/9647/9147/54888/10592/9126/27127
145	122183/326340/399886/51214/124842/8928/9755/91522
146	7957/8446/138639/54935/92235
147	10616/10138/56157
148	114805/442117/168391/51809
149	254173/164714/284076
150	79933/6522/51222
151	3012/317772/8332/8337/8330/221613/3013/3014/8334/8331/8336/55766/8969/8329/8338/8335/92815/85235
152	64645/63910/84641
153	1195/1198/1196
154	283310/9350/64388/25928
155	93649/57591/151871/84324
156	1750/1745/1748
157	121260/8170/3697/23553/333929/881/9843/6563
158	140870/164237/57119/58189/128488/149708/140832
159	81577/644/54438
160	7130/6351/80149/10661/3557/765/10865/9034/3552/9560/10318/3553
161	442444/441457/886/887
162	63931/29074/51073/55173/60678/54948/64928/84340/63875/124995/64969/26289
163	5554/5555/5544
164	85397/5145/6295/6094/140688/56344/3617/9381/169522/407/23746/10991/92211/9187
165	155184/66035/6514
166	4352/65012/57282/51168
167	64147/401387/4353/22870/399814/8288/54946/116179/7111
168	147011/23769/5322/353142/353143/223075/160065/729330/30814/64600/8399/54778
169	3265/3845/4893
170	8354/8357/8358/8355/8352/8968/8353/3021/126961/8356/3020/8351/8350/8290
171	2172/64121/646480
172	9482/51272/116841
173	51720/338692/115992/57695/29761
174	64112/340542/54715/9764/9796/81706/146330/770/6620/9581
175	63915/388552/282991
176	79830/114991/114821
177	5433/2962/2963/4686/5439/5438
178	79642/416/411/25870/2588/340075
179	656/653/654/655
180	8970/8348/3017/128312/8344/3018/255626/8346/85236/8340/8339/8349/8347/8341/54145/8345/8343/8342
181	79712/144423/200810
182	6636/6635/5435/6637/5434/5436/5441
183	93035/11317/5314
184	2848/54328/134391
185	147183/79839/353299/129285/84445
186	138307/286256/158062/3933/29989/392399/29991
187	55425/130916/1758
188	29924/22905/55040
189	3604/54546/256987/84501/2980/84922
190	390064/2188/162515/441631/203427/221061
191	57646/1770/64860
192	341567/219793/400506
193	2065/2064/2066
194	245802/503497/341116
195	4915/4914/4916
196	149428/23779/663
197	125875/146395/10686/786/130827
198	2976/55718/2971/9328/2975/6618/55814/7702/10302/6619
199	79810/26024/55667
200	3148/9760/6672/3149/3146
201	5568/5566/5567
202	11332/55856/117145/284486
203	56000/56001/55998
204	4358/1408/1407/22807/80736/22806/51291
205	92610/57649/9025/9928/55743
206	51090/91663/91862/83742/113540/123920/116173/9144/132204/284612/23546/152189/54918
207	130749/7760/54510/123624/79841/23287/283129
208	24142/339983/79903/9027/122830/79829/57106/26151
209	3167/643866/7051
210	219875/135924/390067
211	116225/84225/56165/84217/51364/114826/51281
212	4490/57830/440050/440051/84560/440023/326343
213	8359/8366/121504/8364/8368/8367/8363/8360/8294/8365/8361/8370/8362
214	340390/151790/26190/10113/348793/79228/26608/1657/23312/22884/54584/80344/256364/55626/79446/374286/161436/8816/57560/166979/55779/253769/79269/128025/149465/197335/55255/55135/23335/284434
215	119692/158326/27440
216	2966/2968/2068/2071/2965
217	10648/4246/147199/10647
218	200035/79873/91734/11165/256281/3422/318/131870
219	348995/23511/129401/9818/9883/11097
220	348180/9700/9780/11004/51203/55143/3833/81610/9768/29128/55355/51512/23397/90417/11130/113130/83540
221	140628/2626/2627
222	9712/26083/654341/55296/54662/353149/414059
223	201965/79726/25950/112611
224	23412/150684/149951/28991/51122/54939/29099
225	148304/653401/83547/388007/114987
226	55219/164127/81551/84260/2874
227	55272/51154/55621/54517/56902/11103/57647/56647/55003/83743/54663/5536/10885/10622/2593/54433/57050/79050/22934/51068/54555/10412/55759/55131/90121/90441/29777/9277/64318/23378/79080/11056/55226/80135/51187/9933/55153/9533/23029/1662/57062/51388/54606/26155/65095/64425/51605/23212/92856/10436/23481/55661/84294/2794/79954/84154/10199/55299/79039/51118/51018/54475/28987
228	79725/199745/152815
229	285704/259282/54207
230	26526/10100/83882
231	653268/728404/414189
232	439915/83895/81850/81851/645745/85280/83900/440021/83902/85289/4489/3846/83899
233	23209/51594/204801/11083
234	257169/5122/9684/8720/54760
235	8875/55350/8876
236	2773/2770/2771
237	2898/2897/2892/2893/2890/2891/2899
238	122665/440163/390443
239	85319/85318/85317/574/85316
240	147719/171169/66004/8581/137797/2765/130574/57152/284348/338328/4062
241	81607/131450/10326/29126/80380/5819/696/56253/27180/89790/27181
242	1087/51227/3851/92483/3866/353140/1360/84299/6865/9705/8861/220001/10481/57161/55916/1296/576/6436/50838/6435/11133/8908/7252/391112/150572/388364/122704/22802/145482/9002
243	79977/29841/57822
244	2785/2788/55970/2791/54331/51764/94235/2787/2786/2641/2642
245	392509/55665/84100/285598
246	1672/641517/653423/613210/1673/245914/55894/245911/504180/245908/245928/10407
247	2741/2742/579
248	57864/134864/6568/256471/6570
249	10964/27074/63027/4940
250	10110/6446/23678
251	92714/10311/645432
252	10435/148170/56882
253	4282/80328/5097/4321
254	51780/79663/5253/23133/80853/65094/23135
255	146923/9905/9853/400509/27352/154661
256	2782/2783/59345/2784
257	341880/148641/146861/80723
258	81533/83986/55846/583
259	3748/220382/9739/27439/66000
260	55432/56957/161725
261	118491/652919/115669/79809/92104/55761/85461/143941/283237/150737/3437/585/83894/6674/51112/123016/439996/23548/130502/146862/199223/63943/91875/3433/79573/64427/7267/24138
262	2535/8324/8321
263	494513/1687/56169
264	51075/79770/255220
265	1388/148327/22926/2354/1054/10488/1628/7008/122953/8061/467/84699/1649/1389/55509/116071/3131
266	84277/64215/56521
267	255928/9847/83851
268	6337/6338/6340/6339
269	9622/3742/124975
270	147746/5128/85481
271	9552/3508/64848
272	84000/84547/64699/56649
273	403313/57171/84814/92579/2538/57818/79948/196051

## Sheet: KEGG pathway enrichment result
#Cluster ID : The ID of cluster
#Enrichment : KEGG pathway enrihment test result (Y / N)
#Pathway : The name of KEGG pathway which is enrichment
#p-value : The p-value of KEGG pathway enrichment test
Cluster ID	Enrichment	Pathway	p-value
0	N	-	-
1	N	-	-
2	N	-	-
3	N	-	-
4	Y	Glycosaminoglycan biosynthesis - keratan sulfate	0.0065
5	N	-	-
6	N	-	-
7	N	-	-
8	N	-	-
9	N	-	-
10	N	-	-
11	N	-	-
12	N	-	-
13	N	-	-
14	N	-	-
15	N	-	-
16	N	-	-
17	N	-	-
18	N	-	-
19	N	-	-
19	Y	Olfactory transduction	0.00019
20	N	-	-
21	Y	FoxO signaling pathway	0.00037
22	N	-	-
23	N	-	-
24	N	-	-
25	Y	Sphingolipid metabolism	1.9e-09
		Sphingolipid signaling pathway	8.7e-08
		Metabolic pathways	0.00099
27	N	-	-
28	N	-	-
29	N	-	-
	N	-	-
30	Y	Tight junction	1e-12
		Olfactory transduction	0.018
32	N	-	-
33	N	-	-
34	N	-	-
35	Y	Aldosterone synthesis and secretion	0.00014
		Oxytocin signaling pathway	0.00052
36	N	-	-
37	N	-	-
38	Y	Toll-like receptor signaling pathway	3.5e-06
39	N	-	-
40	N	-	-
41	N	-	-
42	Y	Olfactory transduction	0.00019
43	Y	Spliceosome	1.2e-42
		mRNA surveillance pathway	5.6e-10
		Herpes simplex infection	0.069
44	N	-	-
45	N	-	-
46	Y	Glioma	8.7e-05
		Long-term potentiation	9e-05
		Amphetamine addiction	9e-05
		Gastric acid secretion	0.00011
		Aldosterone synthesis and secretion	0.00014
		Insulin secretion	0.00015
		ErbB signaling pathway	0.00016
		GnRH signaling pathway	0.00017
		Circadian entrainment	0.00019
		HIF-1 signaling pathway	0.0002
		Inflammatory mediator regulation of TRP channels	0.0002
		Glucagon signaling pathway	0.0002
		Melanogenesis	0.00021
		Oocyte meiosis	0.00025
		Cholinergic synapse	0.00026
		Neurotrophin signaling pathway	0.0003
		Dopaminergic synapse	0.00034
		Wnt signaling pathway	0.0004
		Adrenergic signaling in cardiomyocytes	0.00044
		Oxytocin signaling pathway	0.00052
		Tuberculosis	0.00065
		Calcium signaling pathway	0.00067
		cAMP signaling pathway	0.00082
		Proteoglycans in cancer	0.00083
		Olfactory transduction	0.0033
47	N	-	-
48	N	-	-
49	N	-	-
50	N	-	-
51	N	-	-
52	N	-	-
53	N	-	-
54	N	-	-
55	N	-	-
56	Y	Olfactory transduction	0.00019
57	Y	Legionellosis	3.3e-09
		Antigen processing and presentation	1.4e-08
		Estrogen signaling pathway	4e-08
		Toxoplasmosis	8.1e-08
		Spliceosome	1.3e-07
		Measles	1.3e-07
		Protein processing in endoplasmic reticulum	3.5e-07
		Influenza A	3.9e-07
		Epstein-Barr virus infection	5.5e-07
		MAPK signaling pathway	1.8e-06
		Endocytosis	1.9e-06
58	N	-	-
59	Y	Cytokine-cytokine receptor interaction	8.7e-09
60	N	-	-
61	N	-	-
62	Y	Leukocyte transendothelial migration	4.9e-06
		Tight junction	7.6e-06
		Focal adhesion	2.6e-05
		Regulation of actin cytoskeleton	2.8e-05
63	N	-	-
64	N	-	-
65	N	-	-
66	N	-	-
67	N	-	-
68	Y	Neuroactive ligand-receptor interaction	6.4e-05
		Serotonergic synapse	0.00076
69	N	-	-
70	N	-	-
71	N	-	-
72	N	-	-
73	N	-	-
74	N	-	-
75	N	-	-
76	Y	Chemokine signaling pathway	0.00072
		Cytokine-cytokine receptor interaction	0.0011
77	Y	Pentose phosphate pathway	1.7e-05
		Biosynthesis of amino acids	0.00011
		Carbon metabolism	0.00027
		Purine metabolism	0.00065
		Biosynthesis of antibiotics	0.00094
		Metabolic pathways	0.032
78	N	-	-
79	N	-	-
80	N	-	-
81	N	-	-
82	Y	Regulation of autophagy	3.1e-05
		Autoimmune thyroid disease	5.6e-05
		Cytosolic DNA-sensing pathway	8.4e-05
		RIG-I-like receptor signaling pathway	0.0001
		Toll-like receptor signaling pathway	0.00023
		Natural killer cell mediated cytotoxicity	0.00031
		Hepatitis C	0.00037
		Measles	0.00037
		Jak-STAT signaling pathway	0.00044
		Hepatitis B	0.00044
		Influenza A	0.00063
		Tuberculosis	0.00065
		Herpes simplex infection	0.0007
		Cytokine-cytokine receptor interaction	0.0011
		PI3K-Akt signaling pathway	0.0025
83	N	-	-
84	Y	Oxidative phosphorylation	1.4e-08
		Parkinson's disease	2e-08
		Metabolic pathways	0.0009
85	N	-	-
85	N	-	-
86	N	-	-
87	N	-	-
88	N	-	-
89	N	-	-
90	N	-	-
92	Y	Melanoma	6.8e-21
		Rap1 signaling pathway	5.4e-16
		Regulation of actin cytoskeleton	5.7e-16
		Ras signaling pathway	1.2e-15
		MAPK signaling pathway	3.9e-15
		PI3K-Akt signaling pathway	8.5e-14
		Pathways in cancer	3.2e-13
93	N	-	-
94	N	-	-
95	N	-	-
96	N	-	-
97	Y	SNARE interactions in vesicular transport	2.4e-05
98	N	-	-
99	N	-	-
100	N	-	-
101	N	-	-
102	N	-	-
103	N	-	-
104	N	-	-
105	Y	Pathogenic Escherichia coli infection	1.2e-13
		Gap junction	3.6e-12
		Phagosome	1.1e-10
106	N	-	-
107	N	-	-
108	N	-	-
109	Y	Amyotrophic lateral sclerosis (ALS)	5.1e-05
		VEGF signaling pathway	7.7e-05
		Renin secretion	8.4e-05
		Long-term potentiation	9e-05
		Amphetamine addiction	9e-05
		B cell receptor signaling pathway	9.8e-05
		Glucagon signaling pathway	0.0002
		T cell receptor signaling pathway	0.00022
		Oocyte meiosis	0.00025
		Glutamatergic synapse	0.00027
		Natural killer cell mediated cytotoxicity	0.00031
		Axon guidance	0.00034
		Dopaminergic synapse	0.00034
		Osteoclast differentiation	0.00036
		Wnt signaling pathway	0.0004
		Oxytocin signaling pathway	0.00052
		cGMP-PKG signaling pathway	0.00057
		Alzheimer's disease	0.00059
		Tuberculosis	0.00065
		Calcium signaling pathway	0.00067
		MAPK signaling pathway	0.0014
		HTLV-I infection	0.0014
110	N	-	-
111	N	-	-
112	N	-	-
113	Y	Signaling pathways regulating pluripotency of stem cells	8.1e-06
		Rap1 signaling pathway	2.8e-05
		Regulation of actin cytoskeleton	2.8e-05
		Ras signaling pathway	3.5e-05
		MAPK signaling pathway	5e-05
		PI3K-Akt signaling pathway	0.00012
		Central carbon metabolism in cancer	0.00025
		Endocytosis	0.0041
		Pathways in cancer	0.0093
114	N	-	-
115	Y	Hematopoietic cell lineage	1.8e-06
		ECM-receptor interaction	1.9e-06
		Platelet activation	6.5e-06
116	N	-	-
117	N	-	-
118	N	-	-
119	N	-	-
120	N	-	-
121	N	-	-
122	N	-	-
123	N	-	-
124	Y	Glutathione metabolism	3.8e-07
		Drug metabolism - cytochrome P450	9.1e-07
		Metabolism of xenobiotics by cytochrome P450	1.2e-06
		Chemical carcinogenesis	1.5e-06
125	Y	Collecting duct acid secretion	0.0017
		Vibrio cholerae infection	0.012
		Synaptic vesicle cycle	0.019
		Epithelial cell signaling in Helicobacter pylori infection	0.022
		Rheumatoid arthritis	0.044
126	N	-	-
127	Y	NOD-like receptor signaling pathway	5.3e-08
128	Y	Cardiac muscle contraction	0.00012
		Hypertrophic cardiomyopathy (HCM)	0.00013
		Dilated cardiomyopathy	0.00015
		Adrenergic signaling in cardiomyocytes	0.00044
129	Y	Basal transcription factors	2.6e-07
		Herpes simplex infection	0.0021
130	Y	Oxidative phosphorylation	1.7e-59
		Parkinson's disease	2.3e-55
		Non-alcoholic fatty liver disease (NAFLD)	2.3e-54
		Huntington's disease	2e-53
		Alzheimer's disease	1.1e-52
		Metabolic pathways	6.1e-25
131	N	-	-
132	N	-	-
133	N	-	-
134	N	-	-
135	N	-	-
136	N	-	-
137	Y	Osteoclast differentiation	1.6e-08
		Phagosome	1.1e-06
		Leishmaniasis	0.0023
138	N	-	-
139	Y	Ubiquitin mediated proteolysis	3.7e-12
		Progesterone-mediated oocyte maturation	5.4e-12
		Oocyte meiosis	3.4e-11
		Cell cycle	9.8e-11
		HTLV-I infection	3.2e-08
140	N	-	-
141	N	-	-
142	N	-	-
143	N	-	-
144	Y	Hippo signaling pathway	0.0074
		Tight junction	0.04
145	N	-	-
146	N	-	-
147	N	-	-
148	Y	Mucin type O-Glycan biosynthesis	8.2e-08
		Metabolic pathways	0.0056
149	N	-	-
150	N	-	-
151	Y	Systemic lupus erythematosus	2.7e-30
		Alcoholism	4.1e-28
152	N	-	-
153	N	-	-
154	N	-	-
155	N	-	-
156	N	-	-
157	N	-	-
158	N	-	-
159	N	-	-
160	Y	Salmonella infection	6.6e-06
		Cytokine-cytokine receptor interaction	0.00014
		Cytosolic DNA-sensing pathway	0.0005
		NF-kappa B signaling pathway	0.00092
		Toll-like receptor signaling pathway	0.0014
161	N	-	-
162	Y	Ribosome	1.6e-13
163	N	-	-
164	N	-	-
165	N	-	-
166	N	-	-
167	N	-	-
168	Y	alpha-Linolenic acid metabolism	4.2e-08
		Linoleic acid metabolism	6.6e-08
		Fat digestion and absorption	1.7e-07
		Ether lipid metabolism	2.6e-07
		Arachidonic acid metabolism	6.9e-07
		Pancreatic secretion	2.4e-06
		Glycerophospholipid metabolism	2.5e-06
		Vascular smooth muscle contraction	5e-06
		Ras signaling pathway	3.5e-05
		Metabolic pathways	0.0056
169	Y	Thyroid cancer	1.7e-05
		Bladder cancer	3.4e-05
		Endometrial cancer	5.6e-05
		Acute myeloid leukemia	6.5e-05
		Non-small cell lung cancer	6.5e-05
		Long-term depression	7.4e-05
		VEGF signaling pathway	7.7e-05
		Central carbon metabolism in cancer	8.4e-05
		Renal cell carcinoma	8.7e-05
		Glioma	8.7e-05
		Long-term potentiation	9e-05
		Fc epsilon RI signaling pathway	9.5e-05
		B cell receptor signaling pathway	9.8e-05
		Prolactin signaling pathway	0.0001
		Melanoma	0.0001
		Chronic myeloid leukemia	0.00011
		ErbB signaling pathway	0.00016
		Gap junction	0.00016
		Prostate cancer	0.00016
		GnRH signaling pathway	0.00017
		Estrogen signaling pathway	0.0002
		Melanogenesis	0.00021
		Choline metabolism in cancer	0.00021
		T cell receptor signaling pathway	0.00022
		Cholinergic synapse	0.00026
		Serotonergic synapse	0.00026
		Thyroid hormone signaling pathway	0.00027
		Sphingolipid signaling pathway	0.0003
		Neurotrophin signaling pathway	0.0003
		Natural killer cell mediated cytotoxicity	0.00031
		Axon guidance	0.00034
		Hepatitis C	0.00037
		FoxO signaling pathway	0.00037
		Tight junction	0.00039
		Insulin signaling pathway	0.0004
		Signaling pathways regulating pluripotency of stem cells	0.00041
		Hepatitis B	0.00044
		Oxytocin signaling pathway	0.00052
		Alcoholism	0.00065
		Chemokine signaling pathway	0.00072
		Proteoglycans in cancer	0.00083
		Viral carcinogenesis	0.00088
		Rap1 signaling pathway	0.00092
		Regulation of actin cytoskeleton	0.00093
		Ras signaling pathway	0.0011
		MAPK signaling pathway	0.0014
		HTLV-I infection	0.0014
		MicroRNAs in cancer	0.0017
		PI3K-Akt signaling pathway	0.0025
		Pathways in cancer	0.0032
170	Y	Systemic lupus erythematosus	3e-23
		Transcriptional misregulation in cancer	6.5e-22
		Alcoholism	1.3e-21
171	N	-	-
172	N	-	-
173	N	-	-
174	N	-	-
175	N	-	-
176	N	-	-
177	Y	RNA polymerase	0.00021
		Pyrimidine metabolism	0.0022
		Purine metabolism	0.0061
		Epstein-Barr virus infection	0.0071
		Huntington's disease	0.0073
		Metabolic pathways	0.22
178	N	-	-
179	Y	TGF-beta signaling pathway	1.7e-06
		Hippo signaling pathway	1e-05
180	Y	Systemic lupus erythematosus	1.6e-28
		Alcoholism	1.7e-26
		Viral carcinogenesis	2e-25
181	Y	RNA polymerase	1.8e-06
		Pyrimidine metabolism	6.4e-05
		Purine metabolism	0.00031
		Epstein-Barr virus infection	0.00039
		Huntington's disease	0.0004
		Cytosolic DNA-sensing pathway	0.0012
		Metabolic pathways	0.073
182	Y	RNA polymerase	1.8e-06
		Pyrimidine metabolism	6.4e-05
		Purine metabolism	0.00031
		Epstein-Barr virus infection	0.00039
		Huntington's disease	0.0004
		Cytosolic DNA-sensing pathway	0.0012
183	N	-	-
184	N	-	-
185	N	-	-
186	N	-	-
187	N	-	-
188	Y	Endocytosis	0.0014
189	N	-	-
190	N	-	-
191	N	-	-
192	N	-	-
193	Y	ErbB signaling pathway	0.00016
		Calcium signaling pathway	0.00067
		Proteoglycans in cancer	0.00083
194	N	-	-
195	Y	Neurotrophin signaling pathway	0.0003
196	N	-	-
197	N	-	-
198	N	-	-
199	N	-	-
200	N	-	-
201	Y	Hedgehog signaling pathway	1.5e-05
		Prion diseases	2.2e-05
		Vasopressin-regulated water reabsorption	4e-05
		Taste transduction	4.1e-05
		Endocrine and other factor-regulated calcium reabsorption	4.1e-05
		Ovarian steroidogenesis	4.9e-05
		Cocaine addiction	4.9e-05
		Vibrio cholerae infection	5.8e-05
		Regulation of lipolysis in adipocytes	6.5e-05
		Renin secretion	8.4e-05
		Long-term potentiation	9e-05
		Amphetamine addiction	9e-05
		Bile secretion	9.8e-05
		Thyroid hormone synthesis	0.0001
		Gastric acid secretion	0.00011
		Aldosterone synthesis and secretion	0.00014
		Dilated cardiomyopathy	0.00015
		GABAergic synapse	0.00015
		Insulin secretion	0.00015
		Salivary secretion	0.00015
		Progesterone-mediated oocyte maturation	0.00016
		Gap junction	0.00016
		GnRH signaling pathway	0.00017
		Morphine addiction	0.00017
		Circadian entrainment	0.00019
		Inflammatory mediator regulation of TRP channels	0.0002
		Estrogen signaling pathway	0.0002
		Glucagon signaling pathway	0.0002
		Melanogenesis	0.00021
		Retrograde endocannabinoid signaling	0.00021
		Amoebiasis	0.00023
		Oocyte meiosis	0.00025
		Serotonergic synapse	0.00026
		Cholinergic synapse	0.00026
		Glutamatergic synapse	0.00027
		Thyroid hormone signaling pathway	0.00027
		Vascular smooth muscle contraction	0.00029
		Dopaminergic synapse	0.00034
		Platelet activation	0.00035
		Wnt signaling pathway	0.0004
		Insulin signaling pathway	0.0004
		Parkinson's disease	0.00042
		Adrenergic signaling in cardiomyocytes	0.00044
		Oxytocin signaling pathway	0.00052
		Calcium signaling pathway	0.00067
		Chemokine signaling pathway	0.00072
		Epstein-Barr virus infection	0.00075
		cAMP signaling pathway	0.00082
		Proteoglycans in cancer	0.00083
		Viral carcinogenesis	0.00088
		Ras signaling pathway	0.0011
		MAPK signaling pathway	0.0014
		HTLV-I infection	0.0014
		Pathways in cancer	0.0032
		Olfactory transduction	0.0033
202	N	-	-
203	Y	Ribosome biogenesis in eukaryotes	0.00016
		mRNA surveillance pathway	0.00017
		RNA transport	0.00062
		Influenza A	0.00063
		Herpes simplex infection	0.0007
204	N	-	-
205	N	-	-
206	N	-	-
207	N	-	-
208	N	-	-
209	N	-	-
210	Y	Olfactory transduction	0.0033
211	N	-	-
212	N	-	-
213	Y	Systemic lupus erythematosus	1.7e-21
		Alcoholism	5.5e-20
		Viral carcinogenesis	3.4e-19
214	N	-	-
215	N	-	-
216	Y	Basal transcription factors	1.6e-09
		Nucleotide excision repair	1.9e-09
		Viral carcinogenesis	0.0051
217	N	-	-
218	N	-	-
219	Y	RNA transport	9e-09
220	N	-	-
221	N	-	-
222	N	-	-
223	N	-	-
224	N	-	-
225	N	-	-
226	N	-	-
227	Y	RNA polymerase	0.0024
		Pyrimidine metabolism	0.023
228	N	-	-
229	N	-	-
230	N	-	-
231	N	-	-
232	N	-	-
233	N	-	-
234	N	-	-
235	N	-	-
236	Y	Cocaine addiction	4.9e-05
		Regulation of lipolysis in adipocytes	6.5e-05
		Long-term depression	7.4e-05
		Renin secretion	8.4e-05
		Gastric acid secretion	0.00011
		Pertussis	0.00012
		GABAergic synapse	0.00015
		Progesterone-mediated oocyte maturation	0.00016
		Gap junction	0.00016
		Morphine addiction	0.00017
		Circadian entrainment	0.00019
		Estrogen signaling pathway	0.0002
		Melanogenesis	0.00021
		Retrograde endocannabinoid signaling	0.00021
		Chagas disease (American trypanosomiasis)	0.00022
		Cholinergic synapse	0.00026
		Serotonergic synapse	0.00026
		Glutamatergic synapse	0.00027
		Leukocyte transendothelial migration	0.00029
		Toxoplasmosis	0.00029
		Sphingolipid signaling pathway	0.0003
		Axon guidance	0.00034
		Dopaminergic synapse	0.00034
		Platelet activation	0.00035
		Tight junction	0.00039
		Parkinson's disease	0.00042
		Adrenergic signaling in cardiomyocytes	0.00044
		Oxytocin signaling pathway	0.00052
		cGMP-PKG signaling pathway	0.00057
		Alcoholism	0.00065
		Chemokine signaling pathway	0.00072
		cAMP signaling pathway	0.00082
		Rap1 signaling pathway	0.00092
		Pathways in cancer	0.0032
237	Y	Nicotine addiction	3.6e-06
		Amphetamine addiction	1.6e-05
		Circadian entrainment	4.9e-05
		Retrograde endocannabinoid signaling	5.9e-05
		Dopaminergic synapse	0.00012
		cAMP signaling pathway	0.00043
		Long-term depression	0.0011
238	N	-	-
239	N	-	-
240	N	-	-
241	Y	Cell adhesion molecules (CAMs)	0.0024
242	N	-	-
243	N	-	-
244	Y	GABAergic synapse	1.6e-14
		Morphine addiction	2.9e-14
		Circadian entrainment	4.2e-14
		Retrograde endocannabinoid signaling	6.9e-14
		Cholinergic synapse	1.5e-13
		Serotonergic synapse	1.5e-13
		Glutamatergic synapse	1.9e-13
		Dopaminergic synapse	4.9e-13
		Alcoholism	6.8e-12
		Chemokine signaling pathway	1e-11
		Ras signaling pathway	4.9e-11
		PI3K-Akt signaling pathway	1.5e-09
		Pathways in cancer	4.2e-09
245	N	-	-
246	N	-	-
247	N	-	-
248	N	-	-
249	N	-	-
250	Y	FoxO signaling pathway	0.00037
		PI3K-Akt signaling pathway	0.0025
251	N	-	-
252	N	-	-
253	N	-	-
254	N	-	-
255	N	-	-
256	Y	GABAergic synapse	1.8e-06
		Morphine addiction	2.2e-06
		Circadian entrainment	2.5e-06
		Retrograde endocannabinoid signaling	3e-06
		Cholinergic synapse	4e-06
		Serotonergic synapse	4e-06
		Glutamatergic synapse	4.4e-06
		Dopaminergic synapse	6.2e-06
		Alcoholism	1.7e-05
		Chemokine signaling pathway	1.9e-05
		Ras signaling pathway	3.5e-05
		PI3K-Akt signaling pathway	0.00012
		Pathways in cancer	0.00018
257	N	-	-
258	N	-	-
259	N	-	-
260	N	-	-
261	N	-	-
262	Y	Basal cell carcinoma	6.2e-05
		Melanogenesis	0.00021
		Wnt signaling pathway	0.0004
		Signaling pathways regulating pluripotency of stem cells	0.00041
		Hippo signaling pathway	0.00047
		Proteoglycans in cancer	0.00083
		HTLV-I infection	0.0014
		Pathways in cancer	0.0032
263	N	-	-
264	N	-	-
265	Y	Cocaine addiction	2.7e-07
		Amphetamine addiction	9.2e-07
		Alcoholism	4.7e-05
		Thyroid hormone synthesis	8e-05
		Aldosterone synthesis and secretion	0.00012
		Insulin secretion	0.00014
		Estrogen signaling pathway	0.00023
		TNF signaling pathway	0.00028
		Dopaminergic synapse	0.00048
		Hepatitis B	0.00069
		Adrenergic signaling in cardiomyocytes	0.00071
		cGMP-PKG signaling pathway	0.001
		Vasopressin-regulated water reabsorption	0.0014
		Viral carcinogenesis	0.0019
		Prostate cancer	0.0054
		Glucagon signaling pathway	0.0069
		Melanogenesis	0.007
		Insulin resistance	0.0081
		PI3K-Akt signaling pathway	0.0083
		Cholinergic synapse	0.0086
		AMPK signaling pathway	0.01
		Huntington's disease	0.024
		cAMP signaling pathway	0.026
266	N	-	-
267	N	-	-
268	Y	Aldosterone-regulated sodium reabsorption	3.1e-05
		Taste transduction	4.1e-05
269	N	-	-
270	N	-	-
271	N	-	-
272	N	-	-
273	Y	Galactose metabolism	5.5e-05
		Starch and sucrose metabolism	6.6e-05
		Carbohydrate digestion and absorption	0.00011
		Glycolysis / Gluconeogenesis	0.00028
		Adipocytokine signaling pathway	0.0003
		Glucagon signaling pathway	0.0006
		Insulin resistance	0.00072
		AMPK signaling pathway	0.00092
		FoxO signaling pathway	0.0011
		Insulin signaling pathway	0.0012
		PI3K-Akt signaling pathway	0.0072
		Metabolic pathways	0.083

## Sheet: GO term enrichment result
#Cluster ID : The ID of cluster
#Enrichment : GO-term enrichment test result (Y / N)
#GO-term : GO-term ID which is enrichment
#p-value : The p-value of enrichment test
Cluster ID	Enrichment	GO-term	p-value
0	Y	GO:0044822	1.59152e-05
		GO:0003723	4.77444e-05
1	Y	GO:0001886	1.99459e-06
		GO:0001937	1.91172e-05
		GO:0003382	3.58132e-05
		GO:0016525	8.9723e-05
		GO:2000181	9.48722e-05
		GO:1901343	0.000105599
2	N	-	-
3	Y	GO:0008081	6.92387e-05
4	Y	GO:0008146	1.56911e-13
		GO:0016782	4.24363e-13
		GO:0034483	3.98743e-06
		GO:0006024	5.22379e-09
		GO:0006023	5.4284e-09
		GO:0030203	3.0893e-08
		GO:0006022	3.40633e-08
		GO:1901135	1.0646e-07
		GO:0005975	1.54812e-07
		GO:0044431	1.92282e-07
		GO:1901137	8.94345e-07
		GO:0016740	1.06979e-05
		GO:0000139	6.10326e-06
		GO:1901566	2.46896e-05
5	Y	GO:0004558	1.0886e-07
		GO:0044245	1.81427e-07
		GO:0090599	1.81427e-07
		GO:0015926	6.5304e-07
		GO:0007586	4.35879e-08
		GO:0004553	6.15629e-05
		GO:0016798	0.00010638
6	N	-	-
7	Y	GO:0006351	2.6572e-36
		GO:0097659	2.70663e-36
		GO:0032774	3.88833e-34
		GO:0034645	1.69658e-32
		GO:0034654	2.39152e-32
		GO:0018130	6.40054e-32
		GO:0019438	7.08459e-32
		GO:1901362	3.53084e-31
		GO:0009059	9.525e-31
		GO:0044271	2.34964e-30
		GO:0016070	2.61376e-30
		GO:0090304	1.65016e-27
		GO:0046872	1.05139e-26
		GO:0043169	2.07923e-26
		GO:0044249	2.24135e-26
		GO:1901576	7.70948e-26
		GO:0006139	1.36097e-25
		GO:0009058	1.63645e-25
		GO:0046483	8.71388e-25
		GO:0006725	1.04961e-24
		GO:1901360	8.6178e-24
		GO:0034641	7.49328e-23
		GO:0006807	1.49394e-21
		GO:0043167	1.52447e-19
		GO:0044260	4.63026e-18
		GO:0043170	3.22121e-16
		GO:0044237	1.39641e-13
		GO:0044238	2.66073e-13
		GO:0071704	1.1808e-12
		GO:0008152	8.22727e-11
		GO:0003677	1.0293e-17
		GO:0005634	2.49019e-14
		GO:0003676	1.04625e-12
		GO:0009987	5.69478e-06
		GO:0006355	5.04258e-10
		GO:1903506	5.93087e-10
		GO:2001141	7.01682e-10
		GO:0051252	1.38344e-09
		GO:2000112	4.944e-09
		GO:0019219	1.02003e-08
		GO:0010556	1.03292e-08
		GO:0043231	8.75344e-08
		GO:0031326	2.80758e-08
		GO:0009889	3.63647e-08
		GO:0010468	4.99746e-08
		GO:0051171	5.11317e-08
		GO:1901363	6.03441e-08
		GO:0097159	8.22435e-08
		GO:0043229	3.36904e-06
		GO:0031323	9.76711e-06
8	N	-	-
9	N	-	-
10	Y	GO:0001942	5.18463e-05
11	N	-	-
12	Y	GO:0005179	9.26605e-12
		GO:0005102	1.83948e-06
13	Y	GO:0010951	4.04442e-14
		GO:0010466	5.18189e-14
		GO:0045861	6.08535e-13
		GO:0052548	1.03964e-12
		GO:0052547	1.47259e-12
		GO:0051346	1.8068e-12
		GO:0030162	9.13015e-11
		GO:0043086	2.51047e-10
		GO:0004867	1.02982e-08
		GO:0032269	8.55694e-10
		GO:0051248	1.41889e-09
		GO:0044092	1.66636e-09
		GO:0051336	4.65147e-09
		GO:0004866	1.44668e-07
		GO:0061135	1.61042e-07
		GO:0030414	1.6973e-07
		GO:0061134	3.54361e-07
		GO:0050790	2.96885e-07
		GO:0032268	3.42706e-07
		GO:0031324	3.49401e-07
		GO:0010605	3.89494e-07
		GO:0051246	5.76123e-07
		GO:0009892	8.61145e-07
		GO:0065009	1.16783e-06
		GO:0004857	2.85627e-06
		GO:0048523	2.08162e-05
		GO:0048519	3.96597e-05
14	N	-	-
15	Y	GO:0005851	9.97891e-12
		GO:0014003	1.53675e-09
		GO:0032057	5.07938e-07
		GO:0032055	8.1627e-07
		GO:0021782	1.06375e-08
		GO:0043558	1.65044e-06
		GO:0006446	5.95142e-08
		GO:0043555	3.44521e-06
		GO:0045947	4.18834e-06
		GO:0009749	2.52925e-07
		GO:0009746	2.94617e-07
		GO:0034284	3.32672e-07
		GO:0009743	4.9659e-07
		GO:0009408	5.50137e-07
		GO:0001541	1.55996e-05
		GO:0009266	1.51831e-06
		GO:0006413	1.72303e-06
		GO:0042552	2.99315e-05
		GO:0043434	2.44581e-06
		GO:0007272	3.53572e-05
		GO:0008366	3.53572e-05
		GO:1901652	3.2373e-06
		GO:0006417	3.27354e-06
		GO:0006412	3.5348e-06
		GO:0034248	4.22638e-06
		GO:0043043	4.53551e-06
		GO:0022602	5.86184e-05
		GO:0043604	7.50375e-06
		GO:0006518	9.12598e-06
		GO:0017148	7.90427e-05
		GO:0010608	9.78989e-06
		GO:0034249	8.94933e-05
		GO:0043547	1.64004e-05
		GO:0043087	2.21918e-05
		GO:0043603	2.33851e-05
		GO:0048468	2.46205e-05
		GO:0010243	3.41575e-05
		GO:1901698	4.15865e-05
		GO:0009725	4.19838e-05
		GO:0051345	7.7417e-05
		GO:1901566	0.000108015
		GO:0010467	0.000134209
16	N	-	-
17	Y	GO:0031544	2.23481e-10
		GO:0019797	5.07938e-07
		GO:0051213	1.62498e-19
		GO:0019798	1.11695e-09
		GO:0031418	3.0232e-17
		GO:0031543	3.22374e-12
		GO:0019511	7.59614e-12
		GO:0018126	3.64907e-11
		GO:0016706	2.91678e-15
		GO:0048029	5.53578e-14
		GO:0019842	1.21167e-13
		GO:0016705	1.62902e-14
		GO:0005506	2.59716e-14
		GO:0016491	3.0703e-12
		GO:0018208	2.72031e-09
		GO:0055114	5.91647e-11
		GO:0031406	2.07929e-11
		GO:0043177	2.15205e-11
		GO:0030246	2.7685e-10
		GO:0046872	4.57016e-06
		GO:0046914	9.89637e-08
		GO:0043169	5.19365e-06
		GO:0044710	1.07665e-05
		GO:0003824	2.37765e-05
18	Y	GO:0003723	3.28701e-07
		GO:0003676	5.80171e-05
19	Y	GO:0050911	1.56212e-07
		GO:0050907	2.32997e-07
		GO:0009593	3.35117e-07
		GO:0050906	3.70113e-07
		GO:0051606	1.75149e-06
		GO:0004930	2.98007e-06
		GO:0004888	1.42143e-05
		GO:0038023	2.0231e-05
		GO:0004872	3.64119e-05
		GO:0004871	4.44233e-05
		GO:0060089	7.17452e-05
20	N	-	-
21	Y	GO:0008013	6.20648e-08
		GO:0097150	3.44521e-06
		GO:0048015	3.82498e-07
		GO:0048017	4.09175e-07
		GO:2000177	4.37101e-05
		GO:0008543	4.14071e-06
		GO:0038095	4.35709e-06
		GO:0007173	5.34821e-06
		GO:0038127	5.55258e-06
		GO:0038093	7.44069e-06
		GO:0048011	1.02499e-05
		GO:0038179	1.04852e-05
		GO:0002768	1.6083e-05
		GO:0008134	1.99283e-05
		GO:0034599	0.000156131
		GO:0002764	2.84321e-05
		GO:0006974	5.53516e-05
		GO:0007169	6.90474e-05
		GO:0043565	8.77334e-05
		GO:0045087	9.50967e-05
		GO:0001071	0.000106525
		GO:0003700	0.000106525
		GO:0007167	0.000135946
		GO:0050776	0.000136383
		GO:0045944	0.000143949
22	N	-	-
23	Y	GO:0060216	3.44521e-06
		GO:0030097	7.57029e-05
24	N	-	-
25	Y	GO:0030148	5.39563e-13
		GO:0046467	2.36522e-12
		GO:0006665	1.41597e-11
		GO:0006643	4.35697e-11
		GO:0031965	5.01195e-10
		GO:0046513	2.62288e-05
		GO:0008610	1.43572e-08
		GO:0005789	1.65894e-07
		GO:0044255	2.28538e-07
		GO:1901566	2.43641e-07
		GO:0044432	7.32427e-07
		GO:0006629	8.28861e-07
		GO:0044711	1.65569e-06
		GO:1901564	5.00122e-06
		GO:0098588	1.94471e-05
		GO:0003677	2.44888e-05
		GO:0044281	2.64038e-05
26	N	-	-
27	Y	GO:0015250	4.61021e-14
		GO:0005372	7.24461e-14
		GO:0006833	1.80569e-11
		GO:0042044	3.27094e-11
		GO:0022838	1.34925e-07
		GO:0007588	2.96722e-05
		GO:0015267	1.72359e-07
		GO:0022803	1.72359e-07
		GO:0022891	2.67682e-06
		GO:0022857	4.02581e-06
		GO:0022892	4.96878e-06
		GO:0055085	1.04764e-05
		GO:0005215	1.07215e-05
		GO:0003008	1.77645e-05
28	Y	GO:0042693	4.61021e-14
		GO:0007519	5.48615e-11
		GO:0014706	3.2985e-10
		GO:0051149	4.0342e-10
		GO:0060537	6.4098e-10
		GO:0042692	1.31479e-09
		GO:0043403	3.80674e-06
		GO:0045165	2.12758e-09
		GO:0051147	4.44781e-09
		GO:1901739	6.19774e-06
		GO:0048741	6.88587e-06
		GO:0071392	6.88587e-06
		GO:0014904	9.16706e-06
		GO:0060142	1.17733e-05
		GO:0010831	1.27142e-05
		GO:0071391	1.47043e-05
		GO:0070888	1.57534e-05
		GO:0005667	4.61385e-08
		GO:0042246	2.41067e-05
		GO:0001756	2.82268e-05
		GO:0048747	2.82268e-05
		GO:0035282	3.4224e-05
		GO:0051155	3.90994e-05
		GO:0010830	4.79433e-05
		GO:0046982	4.00728e-07
		GO:0031490	6.39591e-05
		GO:0060415	6.61223e-05
		GO:0006366	7.63484e-07
		GO:0055002	7.51333e-05
		GO:0009888	8.96369e-07
		GO:0045597	3.44702e-06
		GO:0001071	5.0386e-06
		GO:0003700	5.0386e-06
		GO:0045944	7.5292e-06
		GO:0051094	1.29358e-05
		GO:0046983	1.43164e-05
		GO:0045893	3.18021e-05
		GO:1903508	3.18021e-05
		GO:1902680	3.46904e-05
		GO:0045595	3.53917e-05
		GO:0051254	3.84109e-05
		GO:0006357	5.48014e-05
		GO:0010557	5.66457e-05
		GO:0030154	5.86835e-05
		GO:0045935	6.30791e-05
		GO:0010628	6.44922e-05
		GO:0031328	7.34754e-05
		GO:0051173	7.66686e-05
		GO:0009891	7.94081e-05
29	N	-	-
30	Y	GO:0005859	8.20858e-26
		GO:0016460	6.87109e-25
		GO:0032982	6.87109e-25
		GO:0000146	1.04605e-20
		GO:0016459	1.14167e-20
		GO:0003774	1.99723e-18
		GO:0005516	4.06859e-17
		GO:0044449	1.02989e-16
		GO:0030017	9.03112e-16
		GO:0030049	1.53558e-15
		GO:0033275	1.53558e-15
		GO:0070252	5.96753e-15
		GO:0030016	1.35623e-10
		GO:0003779	2.28457e-14
		GO:0030048	3.77044e-14
		GO:0030898	9.29582e-06
		GO:0031672	1.11525e-05
		GO:0043292	4.8124e-10
		GO:0007512	1.31774e-05
		GO:0017111	9.66359e-13
		GO:0016462	1.59488e-12
		GO:0016818	1.63723e-12
		GO:0016817	1.68056e-12
		GO:0003009	1.62647e-07
		GO:0006936	1.29321e-13
		GO:0008092	9.07836e-12
		GO:0003012	5.36212e-13
		GO:0046034	2.77866e-10
		GO:0009205	5.11087e-10
		GO:0009199	6.61445e-10
		GO:0006941	2.16362e-08
		GO:0009144	7.18738e-10
		GO:0044430	7.83651e-10
		GO:0009167	1.15135e-09
		GO:0009126	1.19513e-09
		GO:0009141	1.43441e-09
		GO:0005524	1.41194e-09
		GO:0009161	1.71048e-09
		GO:0032559	1.74321e-09
		GO:0030554	1.81113e-09
		GO:0009123	2.54813e-09
		GO:0030029	4.91702e-10
		GO:0035639	7.51945e-09
		GO:0032550	7.90499e-09
		GO:0001883	8.01309e-09
		GO:0032549	8.01309e-09
		GO:0001882	8.27037e-09
		GO:0032555	9.0861e-09
		GO:0017076	9.4567e-09
		GO:0032553	9.66825e-09
		GO:0046128	8.77269e-09
		GO:0042278	9.44677e-09
		GO:0016787	2.54658e-08
		GO:0097367	3.54145e-08
		GO:0009119	1.57543e-08
		GO:0000166	5.2987e-08
		GO:1901265	5.31765e-08
		GO:0009150	2.08252e-08
		GO:0009116	2.55483e-08
		GO:0016887	2.65878e-08
		GO:0009259	2.82101e-08
		GO:0006163	3.29248e-08
		GO:0019693	3.41963e-08
		GO:1901657	3.41963e-08
		GO:0043168	1.19254e-07
		GO:0036094	1.38154e-07
		GO:0072521	6.79016e-08
		GO:0009117	1.83196e-07
		GO:0006753	2.01048e-07
		GO:0003008	3.63836e-08
		GO:0043234	2.8444e-06
		GO:0055086	3.77047e-07
		GO:0032991	9.68864e-06
		GO:0003824	2.37765e-05
		GO:0019637	4.6682e-06
		GO:1901135	5.38232e-06
		GO:0006928	5.23075e-06
		GO:0044707	2.98575e-05
		GO:0032501	3.37809e-05
31	Y	GO:0004930	4.17848e-05
32	N	-	-
33	Y	GO:0008270	7.83734e-13
		GO:0046914	5.50703e-12
		GO:0003676	8.65582e-08
		GO:0046872	2.10883e-07
		GO:0043169	2.47449e-07
		GO:1901363	5.20237e-06
		GO:0097159	5.87627e-06
		GO:0043167	1.02519e-05
34	N	-	-
35	Y	GO:0004683	1.53675e-09
		GO:0005516	7.47081e-07
		GO:0004674	9.12598e-06
		GO:0050773	9.31204e-05
		GO:0004672	2.69228e-05
		GO:0016773	4.40084e-05
		GO:0016301	5.65584e-05
		GO:0016772	8.97024e-05
		GO:0006468	0.0001118
36	Y	GO:0061617	9.06833e-07
		GO:0042407	2.7193e-06
		GO:0007007	7.24669e-06
		GO:0007006	8.92932e-05
37	N	-	-
38	Y	GO:0035663	1.0886e-07
		GO:0070339	5.4418e-07
		GO:0071220	5.4418e-07
		GO:0071221	5.4418e-07
		GO:0032493	7.61796e-07
		GO:0035325	7.61796e-07
		GO:0045410	7.61796e-07
		GO:0002755	4.44509e-10
		GO:0002224	2.19734e-09
		GO:0045408	4.35025e-06
		GO:0002221	3.87833e-09
		GO:0034123	5.54575e-06
		GO:0032757	4.24834e-08
		GO:0032677	1.16533e-07
		GO:0042108	1.3627e-07
		GO:0032755	1.43313e-07
		GO:0002758	2.91022e-08
		GO:0002218	3.26879e-08
		GO:0045089	6.42497e-08
		GO:0098542	1.24407e-07
		GO:0034121	2.82268e-05
		GO:0042035	5.50395e-07
		GO:0032675	5.68127e-07
		GO:0006954	1.61463e-07
		GO:0045088	1.61463e-07
		GO:0001819	1.81854e-07
		GO:0031349	1.83799e-07
		GO:0002757	1.91735e-07
		GO:0032648	3.58132e-05
		GO:0032722	3.58132e-05
		GO:0071219	8.34301e-07
		GO:0002253	3.08381e-07
		GO:0051707	4.33203e-07
		GO:0071216	1.29266e-06
		GO:0032642	6.18317e-05
		GO:0001817	8.09964e-07
		GO:0002764	8.64754e-07
		GO:0050778	9.82627e-07
		GO:0071260	8.72021e-05
		GO:0043207	1.60785e-06
		GO:0038123	0.000102864
		GO:0038124	0.000102864
		GO:0034134	0.000105599
		GO:0043123	3.66228e-06
		GO:0009607	1.9386e-06
		GO:0042742	4.24824e-06
		GO:0031347	2.72076e-06
		GO:0009617	6.10798e-06
		GO:0045087	4.33066e-06
		GO:0002684	4.52169e-06
		GO:0043122	7.91415e-06
		GO:0002237	9.80385e-06
		GO:0050776	7.0059e-06
		GO:0006955	1.80065e-05
		GO:0009605	1.99012e-05
		GO:0051704	2.47468e-05
		GO:0006952	2.82363e-05
		GO:0051240	2.84928e-05
		GO:0009967	2.98905e-05
		GO:0080134	3.18021e-05
		GO:0002682	4.41843e-05
		GO:0023056	4.41843e-05
		GO:0010647	4.62461e-05
		GO:0031328	7.34754e-05
		GO:0009891	7.94081e-05
		GO:0002376	9.15177e-05
		GO:0048584	0.000110782
39	Y	GO:0016273	1.97508e-05
		GO:0016274	1.97508e-05
		GO:0035246	1.97508e-05
		GO:0008168	1.5866e-20
		GO:0016741	2.47716e-20
		GO:0032259	3.05568e-18
		GO:0008757	1.17444e-08
		GO:0008170	1.68984e-05
		GO:0008276	1.8465e-05
		GO:0043414	1.4366e-05
		GO:0016740	3.10255e-09
40	Y	GO:1902572	4.35025e-06
		GO:1902571	1.08644e-05
		GO:0004867	3.65833e-11
		GO:0004866	2.20588e-11
		GO:0061135	2.6642e-11
		GO:0030414	2.92233e-11
		GO:0061134	1.06558e-10
		GO:0010951	2.4236e-08
		GO:0010466	2.98442e-08
		GO:0004857	4.10028e-09
		GO:0045861	2.34454e-07
		GO:0052548	3.66215e-07
		GO:0052547	4.89122e-07
		GO:0051346	5.79654e-07
		GO:0030234	2.65811e-06
		GO:0030162	1.45179e-05
		GO:0005576	5.32761e-07
		GO:0098772	1.77532e-05
41	Y	GO:0004402	6.14764e-14
		GO:0061733	7.28576e-14
		GO:0034212	1.00663e-13
		GO:0008080	9.39437e-13
		GO:0016407	3.22832e-12
		GO:0016410	3.48851e-12
		GO:0035064	8.19522e-10
		GO:0016573	3.15691e-11
		GO:0018393	3.83299e-11
		GO:0018394	4.21189e-11
		GO:0006475	4.83584e-11
		GO:0006473	8.1115e-11
		GO:0043543	2.35319e-10
		GO:0016747	3.24125e-10
		GO:0016746	9.57149e-10
		GO:0018205	5.03834e-09
		GO:0016570	8.52029e-09
		GO:0016569	8.93938e-09
		GO:0042393	1.01457e-07
		GO:0007283	1.79537e-08
		GO:0048232	1.82036e-08
		GO:0007276	3.03483e-08
		GO:0016568	8.50736e-08
		GO:0048609	9.78221e-08
		GO:0006325	2.86413e-07
		GO:0018193	1.21402e-06
		GO:0044702	4.33369e-06
		GO:0022414	8.08525e-06
		GO:1902589	4.36913e-05
42	Y	GO:0050911	1.56212e-07
		GO:0050907	2.32997e-07
		GO:0009593	3.35117e-07
		GO:0050906	3.70113e-07
		GO:0004984	2.36774e-06
		GO:0051606	1.75149e-06
		GO:0004930	2.98007e-06
		GO:0004888	1.42143e-05
		GO:0038023	2.0231e-05
		GO:0004872	3.64119e-05
		GO:0004871	4.44233e-05
		GO:0060089	7.17452e-05
43	Y	GO:0000377	4.15631e-101
		GO:0000398	4.15631e-101
		GO:0000375	3.31175e-100
		GO:0008380	1.07833e-89
		GO:0006397	1.02414e-85
		GO:0016071	5.68965e-77
		GO:0006396	1.32988e-72
		GO:0010467	1.7611e-64
		GO:0000354	7.1127e-06
		GO:0005682	6.94948e-10
		GO:0005654	8.15179e-43
		GO:0005849	5.16732e-16
		GO:0005847	1.61833e-09
		GO:0016070	1.11596e-37
		GO:0044428	2.73096e-35
		GO:0006369	2.59061e-36
		GO:0090304	1.88696e-34
		GO:0006139	3.08133e-32
		GO:0097525	1.44251e-20
		GO:0046483	2.63654e-31
		GO:0006725	3.26972e-31
		GO:1901360	3.73816e-30
		GO:0034641	4.57834e-29
		GO:0031124	4.59498e-34
		GO:0030532	1.78427e-23
		GO:0006807	1.4731e-27
		GO:0005681	9.10105e-50
		GO:0005689	1.08455e-15
		GO:0006379	3.38813e-10
		GO:0031123	1.85254e-32
		GO:0071013	1.43404e-35
		GO:0044260	1.70615e-23
		GO:0005685	2.17706e-06
		GO:0043170	2.43897e-21
		GO:0006353	6.61965e-30
		GO:0044446	1.31963e-19
		GO:0044422	5.60347e-19
		GO:0044237	3.08743e-18
		GO:0044238	6.61483e-18
		GO:0006406	2.95058e-21
		GO:0071704	3.86141e-17
		GO:0006376	2.18327e-07
		GO:0030529	1.00299e-47
		GO:1990904	1.00299e-47
		GO:0006405	1.12754e-20
		GO:0000245	2.69165e-07
		GO:0008152	6.03487e-15
		GO:0006378	3.96663e-07
		GO:0043631	5.64421e-07
		GO:0048025	1.72823e-05
		GO:0000381	9.08148e-07
		GO:0051168	1.35243e-18
		GO:0043489	1.21072e-06
		GO:0048255	1.21072e-06
		GO:0048024	1.21359e-10
		GO:0051028	1.18228e-17
		GO:0044822	4.17368e-38
		GO:0003723	7.49425e-37
		GO:0022618	3.23484e-17
		GO:0043484	1.86268e-12
		GO:0000387	3.2098e-06
		GO:0071826	7.50386e-17
		GO:0050657	8.21124e-17
		GO:0050658	8.21124e-17
		GO:0051236	8.21124e-17
		GO:0009987	4.80316e-09
		GO:0050684	7.59233e-11
		GO:0044424	1.91734e-08
		GO:1903311	1.99994e-10
		GO:0015931	8.72734e-16
		GO:0006913	3.54424e-15
		GO:0051169	4.91409e-15
		GO:0090501	2.85577e-06
		GO:0032991	1.19658e-22
		GO:0006366	2.46094e-18
		GO:0016607	1.60163e-09
		GO:0003676	7.96537e-22
		GO:0003729	1.60357e-05
		GO:0016604	9.08013e-10
		GO:0044451	2.71826e-13
		GO:0071705	1.28235e-10
		GO:1901363	4.69976e-16
		GO:0097159	7.58104e-16
		GO:0034622	8.0895e-10
		GO:0016482	3.36056e-08
		GO:0000166	3.88003e-10
		GO:1901265	3.91614e-10
		GO:0065003	1.80905e-07
		GO:0036094	4.52756e-09
		GO:0006351	3.46169e-08
		GO:0097659	3.48894e-08
		GO:0046907	9.86966e-06
		GO:0005515	3.0653e-06
		GO:0032774	2.80976e-07
		GO:0034645	1.31582e-06
		GO:0034654	1.51118e-06
		GO:0018130	2.2433e-06
		GO:0005634	5.66752e-07
		GO:0019438	2.33622e-06
		GO:1901362	4.4209e-06
		GO:0009059	6.52979e-06
		GO:0044271	9.28555e-06
44	Y	GO:0061630	0.000118445
		GO:0061659	0.00012472
45	N	-	-
46	Y	GO:0010663	2.7213e-07
		GO:0010666	2.7213e-07
		GO:0004683	1.53675e-09
		GO:0010661	1.41471e-06
		GO:1900034	5.46245e-08
		GO:0010665	2.7745e-06
		GO:0060333	7.59155e-08
		GO:0010662	3.80772e-06
		GO:0018105	1.47129e-07
		GO:0034605	1.66298e-07
		GO:0018209	2.03725e-07
		GO:0030666	4.76184e-07
		GO:0033017	1.14169e-05
		GO:0009408	5.50137e-07
		GO:0046777	7.20242e-07
		GO:0005516	7.47081e-07
		GO:0010660	1.48573e-05
		GO:0048168	1.9582e-05
		GO:0051924	1.29097e-06
		GO:0043502	2.30929e-05
		GO:0009266	1.51831e-06
		GO:0000186	2.05003e-06
		GO:0048010	3.69016e-06
		GO:0008543	4.14071e-06
		GO:0038095	4.35709e-06
		GO:0008286	4.53551e-06
		GO:0010959	4.76531e-06
		GO:0007265	5.09988e-06
		GO:0007173	5.34821e-06
		GO:0038127	5.55258e-06
		GO:0000165	5.81528e-06
		GO:0038093	7.44069e-06
		GO:0023014	7.50375e-06
		GO:0004674	9.12598e-06
		GO:0030659	9.86558e-06
		GO:0048011	1.02499e-05
		GO:0038179	1.04852e-05
		GO:0012506	1.12128e-05
		GO:0007268	1.31311e-05
		GO:0032147	1.31311e-05
		GO:0019221	1.51554e-05
		GO:0002768	1.6083e-05
		GO:0048167	0.000139987
		GO:0050803	0.00014451
		GO:0044433	2.58986e-05
		GO:0004672	2.69228e-05
		GO:0007411	2.70712e-05
		GO:0043410	2.70712e-05
		GO:0097485	2.70712e-05
		GO:0043065	2.81259e-05
		GO:0002764	2.84321e-05
		GO:0043269	2.87406e-05
		GO:0043068	2.88957e-05
		GO:0045860	2.98379e-05
		GO:0033674	3.34675e-05
		GO:0010942	3.36391e-05
		GO:0080135	3.68296e-05
		GO:0016773	4.40084e-05
		GO:0051347	4.60971e-05
		GO:0042803	4.95747e-05
		GO:0007267	5.34567e-05
		GO:0043408	5.63157e-05
		GO:0016301	5.65584e-05
		GO:0044700	6.18184e-05
		GO:0023052	6.25954e-05
		GO:0007169	6.90474e-05
		GO:0045859	8.04526e-05
		GO:0007264	8.29374e-05
		GO:0016772	8.97024e-05
		GO:0043549	9.37284e-05
		GO:0045087	9.50967e-05
		GO:0018193	9.8928e-05
		GO:0007154	0.000105417
		GO:0001934	0.000110656
		GO:0006468	0.0001118
		GO:0042327	0.000124095
		GO:1902533	0.000130778
		GO:0098805	0.000132058
		GO:0051338	0.000135075
		GO:0007167	0.000135946
		GO:0050776	0.000136383
47	Y	GO:0015808	1.81427e-07
		GO:0035524	1.81427e-07
		GO:0032328	2.7213e-07
		GO:0015824	5.07938e-07
		GO:0015804	6.85214e-06
		GO:0003333	1.41331e-05
		GO:0015807	1.9582e-05
		GO:1903825	3.76537e-05
		GO:0006865	0.000104432
48	Y	GO:0005852	5.49661e-06
		GO:0033290	5.49661e-06
		GO:0016282	6.34155e-06
		GO:0070993	6.34155e-06
		GO:0006413	2.42061e-10
		GO:0001731	9.23749e-06
		GO:0006412	8.05729e-10
		GO:0043043	1.22252e-09
		GO:0043604	2.83659e-09
		GO:0006518	3.93417e-09
		GO:0043603	1.89453e-08
		GO:0003743	3.79614e-05
		GO:0006446	5.91758e-07
		GO:1901566	2.43641e-07
		GO:0010467	3.50013e-07
		GO:1901564	5.00122e-06
		GO:0006417	3.20151e-05
		GO:0030529	5.06148e-06
		GO:1990904	5.06148e-06
		GO:0034248	4.12511e-05
49	N	-	-
50	Y	GO:0008643	1.85493e-06
51	Y	GO:0031528	2.17624e-06
52	N	-	-
53	N	-	-
54	Y	GO:0030259	5.44319e-08
		GO:0008376	1.0783e-05
		GO:0030173	1.48573e-05
		GO:0031228	1.87494e-05
55	N	-	-
56	Y	GO:0004984	4.94678e-09
		GO:0050911	1.56212e-07
		GO:0050907	2.32997e-07
		GO:0009593	3.35117e-07
		GO:0050906	3.70113e-07
		GO:0051606	1.75149e-06
		GO:0004930	2.98007e-06
		GO:0004888	1.42143e-05
		GO:0038023	2.0231e-05
		GO:0004872	3.64119e-05
		GO:0004871	4.44233e-05
		GO:0060089	7.17452e-05
57	Y	GO:0042026	6.77559e-09
		GO:0006986	1.41064e-07
		GO:0035966	2.19571e-07
		GO:0051082	1.24356e-06
		GO:0072562	2.19307e-06
		GO:0009408	5.43305e-06
		GO:0006457	9.71341e-06
		GO:0009266	1.49199e-05
58	Y	GO:0034332	6.20648e-08
		GO:0007156	4.66195e-07
		GO:0045216	7.33579e-07
		GO:0034329	7.47081e-07
		GO:0034330	1.15883e-06
		GO:0098742	1.19562e-06
		GO:0098609	2.95216e-05
		GO:0005509	4.13888e-05
		GO:0007155	0.000139465
		GO:0022610	0.000141248
59	Y	GO:0032813	3.27919e-18
		GO:0005164	3.30527e-16
		GO:0043371	9.29582e-06
		GO:0045623	9.29582e-06
		GO:0046639	1.53702e-05
		GO:2000515	1.53702e-05
		GO:0005126	2.17104e-13
		GO:0005125	6.95772e-12
		GO:0046636	5.05483e-05
		GO:0045622	5.47486e-05
		GO:0033209	1.19513e-09
		GO:0006955	3.72489e-08
		GO:0005102	6.97622e-08
		GO:0019221	4.83221e-07
		GO:0016021	1.22769e-05
		GO:0031224	1.51017e-05
		GO:0050896	2.31504e-05
		GO:0045321	1.21646e-05
		GO:0002376	6.23256e-07
		GO:0008283	2.70445e-06
		GO:0005615	8.45008e-07
		GO:0005887	3.11599e-05
		GO:0031226	3.91988e-05
60	Y	GO:0032021	3.29301e-15
		GO:0050434	7.23064e-16
		GO:0006368	5.11792e-15
		GO:0046782	5.53857e-15
		GO:1903902	2.68308e-14
		GO:0006354	3.20671e-14
		GO:0048524	3.81287e-14
		GO:0008023	1.3637e-13
		GO:0043902	4.90872e-13
		GO:1903900	9.25438e-13
		GO:0050792	1.24119e-12
		GO:0043903	2.5477e-12
		GO:0034243	1.5475e-05
		GO:0043900	2.85214e-10
		GO:0006366	6.59908e-10
		GO:0016032	1.51938e-09
		GO:0044403	1.51938e-09
		GO:0044764	1.59483e-09
		GO:0044419	4.06897e-09
		GO:0032784	6.0112e-05
		GO:0010467	1.78472e-08
		GO:0051704	1.22571e-07
		GO:1902680	2.03511e-07
		GO:0051254	2.37139e-07
		GO:0010557	4.24855e-07
		GO:0045935	4.99301e-07
		GO:0010628	5.16183e-07
		GO:0031328	6.2778e-07
		GO:0051173	6.69171e-07
		GO:0009891	7.05377e-07
		GO:0044451	2.84153e-07
		GO:0006351	4.49114e-06
		GO:0097659	4.50269e-06
		GO:0005654	7.33553e-06
		GO:0032774	9.00266e-06
		GO:0010604	9.42254e-06
		GO:0031325	1.04739e-05
		GO:0034645	1.52567e-05
		GO:0034654	1.60069e-05
		GO:0018130	1.83696e-05
		GO:0019438	1.86324e-05
		GO:1901362	2.3328e-05
		GO:2001141	2.35566e-05
		GO:0009059	2.6805e-05
		GO:0051252	2.82689e-05
		GO:0044271	3.04184e-05
		GO:0016070	3.08758e-05
		GO:0009893	3.57081e-05
		GO:0019219	4.86891e-05
		GO:0010556	4.88575e-05
		GO:0044428	6.02914e-05
		GO:0031326	6.44235e-05
		GO:0009889	6.92388e-05
		GO:0010468	7.56762e-05
		GO:0051171	7.61632e-05
		GO:0090304	7.62854e-05
61	N	-	-
62	Y	GO:0005859	4.92992e-06
		GO:0016460	7.61014e-06
		GO:0006936	1.36368e-08
		GO:0016459	1.50594e-07
		GO:0003012	3.06007e-08
		GO:0008307	2.96722e-05
		GO:0005509	1.42728e-06
		GO:0044449	4.18026e-06
		GO:0003008	1.77645e-05
63	Y	GO:0034340	3.26268e-06
		GO:1903901	8.1124e-06
		GO:0048525	9.00636e-06
		GO:0032479	2.46213e-05
		GO:0043901	4.45526e-05
		GO:0051607	4.72629e-05
		GO:0009615	3.59806e-06
		GO:0043207	6.37393e-06
		GO:0009607	8.00717e-06
		GO:0051707	4.92207e-05
64	Y	GO:0005509	1.42728e-06
65	N	-	-
66	Y	GO:0090003	4.25292e-05
		GO:0046324	5.76843e-05
		GO:1903076	7.74755e-05
		GO:1904375	7.74755e-05
		GO:1903729	9.48722e-05
67	Y	GO:0003779	3.08341e-05
68	Y	GO:0051378	3.35153e-10
		GO:0043176	4.7877e-10
		GO:0004993	2.71225e-09
		GO:0007210	2.71225e-09
		GO:0008227	2.84563e-08
		GO:0070405	5.65328e-08
		GO:0042310	1.1772e-05
		GO:0050880	5.56583e-05
		GO:0007193	5.7678e-05
		GO:0035150	5.7678e-05
		GO:0003018	0.000119797
		GO:0007631	0.000144386
		GO:0008144	0.000164322
		GO:0007268	5.15908e-05
69	Y	GO:0007218	2.13307e-10
		GO:0008188	4.91786e-08
		GO:0030594	2.47542e-07
		GO:0008528	1.03344e-06
		GO:0001653	1.11558e-06
		GO:0007186	3.37717e-06
		GO:0004888	1.42143e-05
		GO:0038023	2.0231e-05
		GO:0004872	3.64119e-05
		GO:0004871	4.44233e-05
		GO:0060089	7.17452e-05
70	Y	GO:0003677	4.17097e-08
		GO:0003676	2.24196e-06
		GO:0005634	1.74573e-05
71	Y	GO:0003676	1.14062e-05
72	Y	GO:0031424	1.0338e-13
73	N	-	-
74	Y	GO:0097264	2.66423e-06
		GO:0051491	4.10887e-05
75	N	-	-
76	Y	GO:1901623	3.1008e-06
		GO:2000403	5.4388e-06
		GO:0060326	4.46636e-07
		GO:2000401	1.14169e-05
		GO:0008009	1.55996e-05
		GO:0042379	2.40157e-05
		GO:0006935	2.92311e-06
		GO:0042330	2.92311e-06
		GO:0002690	4.37101e-05
		GO:0002688	6.45793e-05
		GO:0002687	7.57029e-05
		GO:0030595	8.77066e-05
		GO:0050921	0.00010059
		GO:0016477	5.09226e-05
		GO:0048870	7.04451e-05
77	Y	GO:0006015	5.4426e-08
		GO:0046391	5.4426e-08
		GO:0002189	1.08848e-07
		GO:0004749	1.08848e-07
		GO:0016778	1.81407e-07
		GO:0006167	3.80926e-07
		GO:0016208	9.97517e-07
		GO:0046033	1.90407e-06
		GO:0043531	6.85139e-06
		GO:0019003	2.59126e-05
		GO:0009127	2.88973e-05
		GO:0009168	2.88973e-05
		GO:0009156	4.1229e-05
		GO:0031100	4.62536e-05
		GO:0009124	5.15663e-05
		GO:0042451	5.86119e-05
		GO:0046129	5.86119e-05
		GO:0042455	8.07307e-05
		GO:0009163	9.68087e-05
		GO:1901659	9.86848e-05
78	N	-	-
79	N	-	-
80	Y	GO:0070578	1.99578e-11
		GO:0010501	3.49262e-11
		GO:0035068	3.49262e-11
		GO:0035280	3.49262e-11
		GO:0035278	5.58819e-11
		GO:0040033	5.58819e-11
		GO:0045974	5.58819e-11
		GO:0070922	5.58819e-11
		GO:0035196	8.38228e-11
		GO:0016442	1.19747e-10
		GO:0031050	1.19747e-10
		GO:0070918	1.19747e-10
		GO:0031054	1.64652e-10
		GO:0031332	1.64652e-10
		GO:0035198	2.85397e-10
		GO:0035194	4.5404e-10
		GO:0016441	5.58819e-10
		GO:1902555	8.14279e-10
		GO:0003725	2.91983e-08
		GO:0003727	2.91983e-08
		GO:0000932	3.07909e-08
		GO:0017148	1.33761e-07
		GO:0034249	1.61359e-07
		GO:0036464	2.73241e-07
		GO:0031047	2.87373e-07
		GO:0035770	3.24813e-07
		GO:0048015	3.82498e-07
		GO:0048017	4.09175e-07
		GO:0022618	4.27632e-07
		GO:0071826	5.17571e-07
		GO:0016458	5.84041e-07
		GO:0007219	6.94053e-07
		GO:0006402	1.10508e-06
		GO:0040029	1.51831e-06
		GO:0006401	1.67604e-06
		GO:0034470	2.79026e-06
		GO:0006417	3.27354e-06
		GO:0008543	4.14071e-06
		GO:0034248	4.22638e-06
		GO:0038095	4.35709e-06
		GO:0007173	5.34821e-06
		GO:0038127	5.55258e-06
		GO:0034655	5.65669e-06
		GO:0038093	7.44069e-06
		GO:0044270	8.15402e-06
		GO:0046700	8.15402e-06
		GO:0019439	8.91154e-06
		GO:0010608	9.78989e-06
		GO:0034660	9.78989e-06
		GO:0048011	1.02499e-05
		GO:0038179	1.04852e-05
		GO:1901361	1.09666e-05
		GO:0002768	1.6083e-05
		GO:0034622	2.3656e-05
		GO:0016071	2.44812e-05
		GO:0002764	2.84321e-05
		GO:0030529	3.26181e-05
		GO:1990904	3.26181e-05
		GO:0044265	4.00223e-05
		GO:0006396	4.42144e-05
		GO:0007169	6.90474e-05
		GO:0009057	7.10094e-05
		GO:1902494	8.29374e-05
		GO:0045087	9.50967e-05
81	Y	GO:0004252	7.60649e-10
		GO:0008236	2.5722e-09
		GO:0017171	2.73483e-09
		GO:0004175	8.17823e-08
		GO:0070011	6.31047e-07
		GO:0008233	7.63484e-07
		GO:0006508	9.09246e-06
82	Y	GO:0060338	1.14558e-08
		GO:0060337	5.00103e-08
		GO:0001959	4.00149e-07
		GO:0060759	4.66195e-07
		GO:0051607	5.84041e-07
		GO:0009615	2.2991e-06
		GO:0098542	6.65283e-06
		GO:0045088	8.08737e-06
		GO:0002252	1.33156e-05
		GO:0019221	1.51554e-05
		GO:0051707	1.69387e-05
		GO:0007596	1.87401e-05
		GO:0050817	1.89738e-05
		GO:0007599	1.93281e-05
		GO:0050878	3.86862e-05
		GO:0043207	4.52539e-05
		GO:0009607	5.20643e-05
		GO:0031347	6.71219e-05
83	Y	GO:0017112	2.71252e-05
84	Y	GO:0003954	1.13398e-15
		GO:0006120	1.13398e-15
		GO:0008137	1.13398e-15
		GO:0050136	1.13398e-15
		GO:0005747	1.30401e-15
		GO:0030964	1.30401e-15
		GO:0045271	1.30401e-15
		GO:0016655	7.72454e-15
		GO:0098803	7.72454e-15
		GO:1990204	6.53294e-14
		GO:0016651	1.20714e-13
		GO:0098800	1.55605e-13
		GO:0098798	6.50573e-13
		GO:0022904	6.83069e-13
		GO:0022900	7.52129e-13
		GO:0044455	3.28588e-12
		GO:0006091	5.25044e-10
		GO:0005743	8.70095e-10
		GO:0019866	1.36738e-09
		GO:0031966	6.50025e-09
		GO:0016491	1.58699e-08
		GO:1902494	4.58598e-08
		GO:0098796	8.08458e-08
		GO:0044429	8.77156e-08
		GO:0055114	1.43455e-07
		GO:0016021	5.0491e-05
		GO:0044281	2.00876e-05
85	N	-	-
86	Y	GO:0003705	7.40599e-05
87	N	-	-
88	Y	GO:0009954	6.85214e-06
		GO:0003002	2.15838e-06
		GO:0005667	3.16562e-06
		GO:0030326	6.30621e-05
		GO:0035113	6.30621e-05
		GO:0007389	8.35618e-06
		GO:0035107	9.12979e-05
		GO:0035108	9.12979e-05
		GO:0043565	8.77334e-05
		GO:0001071	0.000106525
		GO:0003700	0.000106525
89	N	-	-
90	N	-	-
91	Y	GO:0005200	8.24544e-05
		GO:0030139	9.31204e-05
		GO:0017124	0.000112332
		GO:0019904	3.4857e-05
		GO:0005856	6.18184e-05
92	Y	GO:0005104	4.96999e-37
		GO:0005105	5.43155e-13
		GO:0070851	2.03018e-27
		GO:2000546	1.19711e-06
		GO:0005111	2.19373e-09
		GO:0000186	1.39711e-23
		GO:2000544	4.38583e-09
		GO:0048010	1.53092e-22
		GO:0008543	2.44509e-22
		GO:0038095	3.00721e-22
		GO:0008286	3.53965e-22
		GO:0007265	5.6984e-22
		GO:0007173	6.91117e-22
		GO:0038127	8.04699e-22
		GO:0000165	9.70677e-22
		GO:0038093	2.63646e-21
		GO:0023014	2.72816e-21
		GO:0048011	9.64419e-21
		GO:0038179	1.05719e-20
		GO:0048015	2.50506e-23
		GO:0048017	3.23216e-23
		GO:0032147	2.6265e-20
		GO:0002768	5.96037e-20
		GO:0008083	1.33192e-22
		GO:0007411	4.87632e-19
		GO:0043410	4.87632e-19
		GO:0097485	4.87632e-19
		GO:0002764	5.94295e-19
		GO:0045860	7.21969e-19
		GO:0033674	1.14689e-18
		GO:0051347	4.16697e-18
		GO:0043408	9.33232e-18
		GO:0007169	2.1198e-17
		GO:2001028	1.43337e-05
		GO:0045859	3.9214e-17
		GO:0007264	4.43187e-17
		GO:2001026	9.94446e-08
		GO:0043549	7.24873e-17
		GO:0045087	7.6838e-17
		GO:0001934	1.41323e-16
		GO:0006468	1.47294e-16
		GO:0042327	2.2405e-16
		GO:1902533	2.7665e-16
		GO:0051338	3.15039e-16
		GO:0007167	3.23279e-16
		GO:0050776	3.27473e-16
		GO:0010562	8.90691e-16
		GO:0045937	8.90691e-16
		GO:0031401	1.58832e-15
		GO:0016310	1.60635e-15
		GO:0006955	5.62065e-15
		GO:0001932	8.7197e-15
		GO:0005102	1.66788e-14
		GO:0032270	1.86349e-14
		GO:0042325	2.00535e-14
		GO:0006952	2.17673e-14
		GO:0009967	2.58346e-14
		GO:0051247	4.25817e-14
		GO:0043085	4.44463e-14
		GO:0006928	4.48281e-14
		GO:1902531	7.46921e-14
		GO:0002682	8.37257e-14
		GO:0023056	8.37257e-14
		GO:0010647	9.60373e-14
		GO:0019220	1.26766e-13
		GO:0051174	1.40308e-13
		GO:0031399	1.79484e-13
		GO:0044093	3.27569e-13
		GO:0035556	3.89285e-13
		GO:0002376	7.4803e-13
		GO:0006796	7.89517e-13
		GO:0006793	1.14438e-12
		GO:0048584	1.32851e-12
		GO:0007166	3.74695e-12
		GO:0050790	6.37862e-12
		GO:0032268	8.16034e-12
		GO:0051246	1.99008e-11
		GO:0009966	3.19724e-11
		GO:0055024	3.06693e-06
		GO:0006464	6.4158e-11
		GO:0036211	6.4158e-11
		GO:0065009	6.6905e-11
		GO:0005622	1.69851e-14
		GO:0010604	8.77551e-11
		GO:0031325	1.08456e-10
		GO:0043412	1.25569e-10
		GO:0023051	1.41373e-10
		GO:0010646	1.77058e-10
		GO:0006950	2.12611e-10
		GO:0044267	6.05612e-10
		GO:0009893	1.26372e-09
		GO:0048583	1.91375e-09
		GO:0051781	1.21594e-08
		GO:0070374	1.58982e-08
		GO:0046620	1.22339e-05
		GO:0019538	6.0592e-09
		GO:0005576	4.74001e-12
		GO:0008284	1.33003e-12
		GO:0007165	2.5943e-08
		GO:0030326	2.02966e-05
		GO:0035113	2.02966e-05
		GO:0044710	3.51793e-08
		GO:0048522	4.09048e-08
		GO:0016202	2.9363e-05
		GO:0048634	3.12541e-05
		GO:1901861	3.12541e-05
		GO:0050896	1.10977e-07
		GO:0070372	1.11041e-07
		GO:0035107	3.52734e-05
		GO:0035108	3.52734e-05
		GO:0080090	2.30711e-07
		GO:0048518	2.37886e-07
		GO:0060255	2.51083e-07
		GO:0031323	2.78862e-07
		GO:0019222	1.54626e-06
		GO:0042127	4.38271e-10
		GO:0007267	1.70508e-09
		GO:0051302	5.73889e-07
		GO:0044260	2.71848e-06
		GO:0044700	2.49838e-09
		GO:0023052	2.58173e-09
		GO:0090287	1.15924e-05
		GO:0043170	9.13352e-06
		GO:0007154	1.01242e-08
		GO:0005615	4.28945e-08
		GO:0032502	3.45258e-05
93	N	-	-
94	Y	GO:0008289	2.87118e-08
95	N	-	-
96	N	-	-
97	Y	GO:0035493	3.99156e-12
		GO:0031201	5.4388e-06
		GO:0043623	2.41598e-06
		GO:0009986	1.77119e-05
		GO:0034622	2.3656e-05
98	N	-	-
99	Y	GO:0016514	4.5404e-10
		GO:0006337	6.78566e-10
		GO:0032986	6.78566e-10
		GO:0090544	2.01973e-09
		GO:0071564	1.19711e-06
		GO:0071565	1.65044e-06
		GO:0070603	4.7804e-08
		GO:0006338	4.00149e-07
		GO:0034728	6.07401e-07
		GO:0071824	7.74579e-07
		GO:0043241	1.54021e-06
		GO:0032984	1.72303e-06
		GO:0003713	3.61193e-06
		GO:0003712	1.89738e-05
		GO:0016568	1.99283e-05
		GO:0000989	2.40662e-05
		GO:0000988	2.43423e-05
		GO:0022411	3.45061e-05
		GO:0006325	4.13888e-05
100	Y	GO:0016567	2.3929e-05
		GO:0032446	3.90648e-05
		GO:0070647	6.63078e-05
101	N	-	-
102	Y	GO:0031906	1.90379e-06
		GO:0097486	1.90379e-06
		GO:0004190	2.28823e-05
		GO:0031904	2.49589e-05
		GO:0070001	2.49589e-05
103	Y	GO:0003950	1.32719e-09
		GO:0016763	1.32161e-08
		GO:0006471	2.46631e-06
		GO:0016757	2.07677e-06
104	N	-	-
105	Y	GO:0005200	9.14504e-17
		GO:0003924	1.691e-14
		GO:0051084	1.7314e-12
		GO:0006458	2.67523e-12
		GO:0005874	6.62596e-13
		GO:0005525	1.19283e-12
		GO:0032561	1.61726e-12
		GO:0019001	1.64761e-12
		GO:0007017	3.87563e-12
		GO:0005198	2.50042e-11
		GO:0017111	3.08725e-11
		GO:0016462	4.78411e-11
		GO:0016818	4.89499e-11
		GO:0016817	5.00808e-11
		GO:0006457	1.96386e-09
		GO:0044430	1.08e-08
		GO:0030705	4.32193e-06
		GO:0035639	7.80632e-08
		GO:0032550	8.15533e-08
		GO:0001883	8.2528e-08
		GO:0032549	8.2528e-08
		GO:0001882	8.48413e-08
		GO:0032555	9.21177e-08
		GO:0017076	9.53961e-08
		GO:0032553	9.72603e-08
		GO:0016787	2.2692e-07
		GO:0097367	3.02806e-07
		GO:0000166	4.30768e-07
		GO:1901265	4.32116e-07
		GO:0043168	8.75877e-07
		GO:0036094	9.96179e-07
		GO:0043234	1.40466e-05
		GO:0032991	4.10441e-05
106	N	-	-
107	Y	GO:0031045	2.39101e-08
		GO:0030672	6.9654e-16
		GO:0017158	4.8853e-09
		GO:0005544	7.34896e-07
		GO:0017157	1.91357e-06
		GO:0006887	3.29112e-07
		GO:0044456	1.91454e-08
		GO:0044433	2.83987e-08
		GO:0032940	2.12955e-07
		GO:1903530	5.04596e-08
		GO:0030054	5.55032e-09
		GO:0051046	9.33087e-08
		GO:0046903	7.76797e-07
		GO:0097458	1.82305e-07
		GO:0060341	5.23849e-06
		GO:0016192	1.98102e-05
		GO:0098588	2.17821e-05
108	N	-	-
109	Y	GO:0005955	1.0886e-07
		GO:0033192	1.0886e-07
		GO:0004723	2.7213e-07
		GO:0033173	8.1627e-07
		GO:0051533	8.1627e-07
		GO:0051532	2.17624e-06
		GO:0048016	3.44521e-06
		GO:0008287	1.34269e-05
		GO:1903293	1.34269e-05
		GO:0004721	7.20242e-07
		GO:0005516	7.47081e-07
		GO:0006470	1.05301e-06
		GO:0042993	2.21881e-05
		GO:0004722	2.78874e-05
		GO:0035690	2.99315e-05
		GO:0016791	2.3864e-06
		GO:0016311	2.99109e-06
		GO:1903829	5.65669e-06
		GO:0042578	6.1968e-06
		GO:0032388	6.59464e-06
		GO:0019722	6.76676e-05
		GO:0042990	7.73638e-05
		GO:0042307	7.90427e-05
		GO:0008144	8.24544e-05
		GO:1904591	8.41872e-05
		GO:0030018	9.49609e-05
		GO:1900182	0.00010638
		GO:0046824	0.000108346
		GO:0002223	0.000131155
		GO:0002220	0.000137752
		GO:1903827	2.16747e-05
		GO:0032386	2.95216e-05
		GO:0016788	4.02156e-05
		GO:0070201	7.71177e-05
		GO:0051050	0.000109142
		GO:0032880	0.000121648
110	Y	GO:0036150	2.17624e-06
		GO:0036152	4.18834e-06
		GO:0006658	5.89182e-06
		GO:0052646	8.98985e-06
		GO:0046470	3.4236e-05
		GO:0042439	5.71731e-05
		GO:0005789	8.57935e-05
111	N	-	-
112	Y	GO:0004535	2.17568e-06
		GO:0000175	1.26747e-05
		GO:0016896	1.52667e-05
		GO:0090503	1.52667e-05
		GO:0004532	1.66527e-05
		GO:0043489	2.62288e-05
		GO:0048255	2.62288e-05
		GO:0016796	3.38112e-05
		GO:0008408	4.46351e-05
113	Y	GO:0005007	1.09767e-15
		GO:0035607	3.62893e-08
		GO:0021847	1.0886e-07
		GO:0017134	1.31391e-12
		GO:0021869	5.4418e-07
		GO:0090080	5.4418e-07
		GO:0021873	7.61796e-07
		GO:0004714	1.22466e-10
		GO:0036445	1.30574e-06
		GO:0055057	1.30574e-06
		GO:0019199	2.9709e-10
		GO:0070307	1.63206e-06
		GO:0060445	1.99459e-06
		GO:0060484	1.99459e-06
		GO:0019838	1.31479e-09
		GO:0048015	2.73483e-09
		GO:0018108	2.90505e-09
		GO:0048017	2.99309e-09
		GO:0004713	3.0831e-09
		GO:0018212	3.0831e-09
		GO:0048103	5.54575e-06
		GO:0060045	5.54575e-06
		GO:0048546	6.19774e-06
		GO:0046777	6.37768e-09
		GO:0055023	6.88587e-06
		GO:0048762	9.16706e-06
		GO:0035265	9.99969e-06
		GO:0060421	9.99969e-06
		GO:0055025	1.08684e-05
		GO:0010453	1.27142e-05
		GO:0017145	1.27142e-05
		GO:0060043	1.27142e-05
		GO:0000186	2.58198e-08
		GO:0060349	1.36912e-05
		GO:0002053	1.68387e-05
		GO:0030901	1.68387e-05
		GO:0048010	5.66249e-08
		GO:0055021	1.91172e-05
		GO:0008543	6.60437e-08
		GO:0038095	7.0693e-08
		GO:0008286	7.45858e-08
		GO:0010518	3.39464e-07
		GO:0046622	2.28053e-05
		GO:0007265	8.72326e-08
		GO:0010464	2.41067e-05
		GO:0007173	9.2951e-08
		GO:0038127	9.77245e-08
		GO:0001657	2.54441e-05
		GO:0060420	2.54441e-05
		GO:0000165	1.03947e-07
		GO:0002062	2.68174e-05
		GO:0030282	2.68174e-05
		GO:0010517	4.83155e-07
		GO:0060193	5.16046e-07
		GO:0072164	2.96722e-05
		GO:0038093	1.4446e-07
		GO:0023014	1.46097e-07
		GO:0072163	3.11535e-05
		GO:0045839	3.58132e-05
		GO:0045844	3.58132e-05
		GO:0048636	3.58132e-05
		GO:0055024	3.58132e-05
		GO:0048011	2.2155e-07
		GO:1901863	3.74383e-05
		GO:0038179	2.28366e-07
		GO:0060191	8.57657e-07
		GO:0002064	9.30328e-07
		GO:0032147	3.08381e-07
		GO:0060688	4.79433e-05
		GO:0051784	4.98198e-05
		GO:0060485	4.98198e-05
		GO:0002768	4.04243e-07
		GO:0042472	5.56644e-05
		GO:0072073	5.76843e-05
		GO:0070374	1.59188e-06
		GO:0008201	1.66409e-06
		GO:0004672	8.04041e-07
		GO:0007411	8.09964e-07
		GO:0043410	8.09964e-07
		GO:0097485	8.09964e-07
		GO:0002764	8.64754e-07
		GO:0008589	7.51333e-05
		GO:2000648	7.51333e-05
		GO:0045860	9.22279e-07
		GO:0051782	7.98535e-05
		GO:0048863	8.22673e-05
		GO:0033674	1.07497e-06
		GO:0046620	8.9723e-05
		GO:0031214	9.22798e-05
		GO:0016773	1.54908e-06
		GO:0051347	1.64795e-06
		GO:0005539	3.53982e-06
		GO:0016023	1.7304e-06
		GO:0043408	2.15264e-06
		GO:0016301	2.16503e-06
		GO:0070372	5.12213e-06
		GO:1901681	5.12213e-06
		GO:0007169	2.82539e-06
		GO:0031410	3.15745e-06
		GO:0045859	3.46466e-06
		GO:0008284	3.48236e-06
		GO:0007264	3.60816e-06
		GO:0016772	4.00607e-06
		GO:0043549	4.24773e-06
		GO:0045087	4.33066e-06
		GO:0018193	4.56499e-06
		GO:0060429	7.70924e-06
		GO:0001934	5.30091e-06
		GO:0006468	5.37419e-06
		GO:0042327	6.17675e-06
		GO:1902533	6.62452e-06
		GO:0051338	6.91647e-06
		GO:0007167	6.97599e-06
		GO:0050776	7.0059e-06
		GO:0048638	1.25241e-05
		GO:0010562	9.76604e-06
		GO:0045937	9.76604e-06
		GO:0002009	1.45908e-05
		GO:0005887	1.11822e-05
		GO:0031401	1.1834e-05
		GO:0016310	1.18785e-05
		GO:0031226	1.35146e-05
		GO:0004888	1.42143e-05
		GO:0006955	1.80065e-05
		GO:0038023	2.0231e-05
		GO:0001932	2.08348e-05
		GO:0048729	2.85957e-05
		GO:0032270	2.68154e-05
		GO:0042325	2.74772e-05
		GO:0006952	2.82363e-05
		GO:0009967	2.98905e-05
		GO:0005576	3.19889e-05
		GO:0051247	3.52908e-05
		GO:0043085	3.57972e-05
		GO:0006928	3.58991e-05
		GO:0042127	3.61035e-05
		GO:0004872	3.64119e-05
		GO:0005524	3.7771e-05
		GO:0032559	4.19624e-05
		GO:1902531	4.25388e-05
		GO:0030554	4.2771e-05
		GO:0002682	4.41843e-05
		GO:0023056	4.41843e-05
		GO:0004871	4.44233e-05
		GO:0010647	4.62461e-05
		GO:0019220	5.07174e-05
		GO:0051174	5.24581e-05
		GO:0031399	5.69335e-05
		GO:0009887	5.60233e-05
		GO:0044093	6.95417e-05
		GO:0060089	7.17452e-05
		GO:0035556	7.36502e-05
		GO:0035639	8.70728e-05
		GO:0032550	8.92745e-05
		GO:0001883	8.98822e-05
		GO:0032549	8.98822e-05
		GO:0001882	9.13121e-05
		GO:0002376	9.15177e-05
		GO:0006796	9.31755e-05
		GO:0032555	9.57043e-05
		GO:0017076	9.76344e-05
		GO:0032553	9.87192e-05
		GO:0006793	0.000105419
		GO:0016740	0.000105648
		GO:0048584	0.000110782
		GO:0048468	9.63412e-05
		GO:0009888	0.000114141
114	N	-	-
115	Y	GO:0007597	6.71773e-13
		GO:0072376	1.68268e-10
		GO:0030168	1.69565e-08
		GO:0030195	3.4224e-05
		GO:1900047	3.4224e-05
		GO:0050819	3.74383e-05
		GO:0061045	5.56644e-05
		GO:0007596	4.95764e-07
		GO:0050817	5.04035e-07
		GO:0007599	5.16635e-07
		GO:0001775	1.09717e-06
		GO:0050878	1.30429e-06
		GO:0007155	7.21796e-06
		GO:0022610	7.34127e-06
		GO:0005887	1.11822e-05
		GO:0031226	1.35146e-05
116	N	-	-
117	Y	GO:0016576	9.97891e-12
		GO:0004725	1.42579e-07
		GO:0035335	1.42579e-07
		GO:0045739	1.20688e-05
		GO:0004721	7.20242e-07
		GO:0006470	1.05301e-06
		GO:0006302	1.17713e-06
		GO:0001708	3.09806e-05
		GO:0016791	2.3864e-06
		GO:2001022	3.64965e-05
		GO:0016311	2.99109e-06
		GO:0006282	4.62587e-05
		GO:0016570	5.00275e-06
		GO:0016569	5.14892e-06
		GO:0014706	5.57458e-05
		GO:0042578	6.1968e-06
		GO:0060537	7.73638e-05
		GO:0006281	1.52567e-05
		GO:0016568	1.99283e-05
		GO:0016788	4.02156e-05
		GO:0006325	4.13888e-05
		GO:0006974	5.53516e-05
		GO:0006259	6.76683e-05
118	N	-	-
119	Y	GO:0016787	2.02116e-06
120	N	-	-
121	Y	GO:0032504	2.28823e-05
		GO:0000003	4.4801e-05
		GO:0007339	4.76844e-05
		GO:0005578	3.98483e-05
122	Y	GO:0031146	2.16468e-05
		GO:0019005	4.77717e-05
123	N	-	-
124	Y	GO:0004364	1.06364e-12
		GO:0006749	2.98019e-11
		GO:0016765	2.98019e-11
		GO:1901685	2.3855e-08
		GO:1901687	2.3855e-08
		GO:0006575	1.309e-08
		GO:0006790	1.13152e-07
		GO:0006518	1.89727e-07
		GO:0043603	6.66236e-07
		GO:0006805	4.24824e-06
		GO:0044272	4.89342e-06
		GO:1901564	5.75125e-05
		GO:0016740	0.000105648
125	Y	GO:0000220	4.21411e-07
		GO:0022625	1.70159e-48
		GO:0006614	4.61567e-78
		GO:0006613	7.72213e-78
		GO:0019083	3.48747e-77
		GO:0045047	5.69807e-77
		GO:0022627	2.22691e-33
		GO:0072599	3.84519e-76
		GO:0000184	6.11725e-76
		GO:0070972	3.73184e-75
		GO:0044391	1.38014e-74
		GO:0015934	1.7613e-44
		GO:0042274	1.00678e-09
		GO:0019058	1.41539e-70
		GO:0000956	3.62193e-73
		GO:0003735	1.59687e-56
		GO:0006612	7.47131e-69
		GO:0006402	9.08191e-72
		GO:0044445	6.44735e-68
		GO:0006415	8.69648e-68
		GO:0006414	6.01674e-68
		GO:0033179	5.81834e-06
		GO:0006401	1.06951e-70
		GO:0043624	3.89969e-65
		GO:0015935	1.01991e-28
		GO:0042273	2.34748e-07
		GO:0006413	2.93695e-64
		GO:0043241	5.16262e-63
		GO:0032984	3.15003e-62
		GO:0006412	5.10233e-65
		GO:0019843	2.19719e-14
		GO:0090150	8.47996e-60
		GO:0043043	3.70871e-63
		GO:0034655	1.60636e-61
		GO:0006605	2.37401e-57
		GO:0072657	6.28834e-56
		GO:0072594	8.61008e-56
		GO:0043604	1.91833e-59
		GO:0044270	7.77197e-59
		GO:0046700	7.77197e-59
		GO:0022613	1.30335e-14
		GO:0019439	3.45476e-58
		GO:0006518	5.14706e-58
		GO:0005844	4.37286e-09
		GO:1901361	1.11064e-56
		GO:0005840	5.02901e-20
		GO:0033365	1.37755e-50
		GO:0016071	1.37653e-52
		GO:0043603	2.99895e-51
		GO:0030529	2.68131e-47
		GO:1990904	2.68131e-47
		GO:0044265	1.86738e-47
		GO:0006364	2.04271e-15
		GO:0044085	4.61656e-12
		GO:0006886	3.07081e-43
		GO:0044802	3.07081e-43
		GO:0022411	8.46625e-44
		GO:0016072	4.36147e-15
		GO:1902580	1.40891e-42
		GO:0016032	1.88968e-41
		GO:0044403	1.88968e-41
		GO:0034613	4.67634e-42
		GO:0044764	2.69467e-41
		GO:0070727	6.61245e-42
		GO:0010467	3.10034e-46
		GO:0009057	1.8568e-43
		GO:1901566	5.44412e-42
		GO:0016482	9.95687e-39
		GO:0044419	2.46648e-38
		GO:0005925	3.79416e-26
		GO:0051641	6.56957e-39
		GO:0061024	3.94971e-37
		GO:0005924	5.48648e-26
		GO:0030055	7.34177e-26
		GO:0005198	2.33689e-30
		GO:0034470	1.08379e-17
		GO:0005912	2.62172e-24
		GO:0015031	9.0113e-37
		GO:0003723	3.64378e-39
		GO:0070161	7.94121e-24
		GO:0044248	5.53558e-35
		GO:0045184	4.08058e-35
		GO:1902582	1.77554e-32
		GO:0044822	2.7253e-32
		GO:1901575	3.98336e-33
		GO:0046907	1.39599e-30
		GO:0008104	2.06659e-31
		GO:0051704	3.48208e-30
		GO:0033036	3.03757e-31
		GO:0009056	8.85253e-31
		GO:0071822	1.14291e-28
		GO:1901564	1.46401e-29
		GO:0034660	2.34767e-14
		GO:0071702	9.87835e-28
		GO:0051649	6.54575e-25
		GO:0043933	7.0863e-24
		GO:0003676	2.39984e-24
		GO:0090304	3.15124e-24
		GO:0005829	4.2651e-24
		GO:0005730	1.39765e-14
		GO:0016070	7.28083e-24
		GO:0006396	2.08583e-12
		GO:0034645	1.36633e-22
		GO:1901363	9.51554e-21
		GO:0044267	7.93983e-22
		GO:0006139	9.97146e-22
		GO:0044260	1.55784e-19
		GO:0097159	1.98779e-20
		GO:0044765	5.16769e-21
		GO:0034641	7.41043e-21
		GO:0046483	1.09479e-20
		GO:0009059	1.2477e-20
		GO:0006725	1.39063e-20
		GO:0030054	6.92632e-14
		GO:1902578	7.63764e-20
		GO:0006807	4.20392e-19
		GO:1901360	2.05643e-19
		GO:0032991	3.76366e-19
		GO:0043170	8.55411e-17
		GO:0032774	5.40599e-18
		GO:0044271	1.27314e-17
		GO:0019538	8.12855e-18
		GO:0006810	1.49177e-17
		GO:0044249	1.86099e-17
		GO:0010608	1.68617e-05
		GO:0051234	7.54036e-17
		GO:0034654	2.60744e-16
		GO:0018130	6.51255e-16
		GO:0019438	7.15556e-16
		GO:0009058	1.71402e-16
		GO:0051179	5.1673e-16
		GO:1901362	3.15412e-15
		GO:0016043	1.34621e-15
		GO:0071840	1.73204e-15
		GO:1901576	2.66076e-15
		GO:0044237	5.63776e-13
		GO:0044238	1.40568e-12
		GO:0009987	6.70405e-08
		GO:0043228	5.91803e-12
		GO:0043232	5.91803e-12
		GO:0071704	1.14145e-11
		GO:0008152	8.67811e-10
		GO:0005488	4.67619e-06
		GO:0044446	2.24177e-10
		GO:0044444	2.70333e-10
		GO:0044422	9.73824e-10
		GO:0065010	1.41503e-07
		GO:0070062	1.41503e-07
		GO:0043230	1.58584e-07
		GO:1903561	1.58584e-07
		GO:0031988	1.4942e-06
		GO:0031982	3.68708e-06
		GO:0044763	2.79387e-06
		GO:0044421	1.92293e-05
126	N	-	-
127	Y	GO:0050700	4.68827e-09
		GO:0008656	1.9753e-05
		GO:0032495	1.9753e-05
		GO:0016505	2.94982e-05
		GO:0042089	2.94982e-05
		GO:0045076	3.31769e-05
		GO:0042107	3.70706e-05
		GO:0042981	5.23449e-11
		GO:0043067	5.64362e-11
		GO:0010941	9.33687e-11
		GO:0004869	1.72496e-06
		GO:0061134	1.25844e-08
		GO:0042035	1.13403e-05
		GO:0043122	3.74674e-08
		GO:0052548	4.31492e-09
		GO:0052547	5.79783e-09
		GO:0043123	1.07621e-06
		GO:0043280	2.28663e-05
		GO:0002223	2.34418e-05
		GO:0002220	2.52255e-05
		GO:0051092	2.58394e-05
		GO:2001056	2.90567e-05
		GO:0010950	3.70401e-05
		GO:0002221	4.02664e-05
		GO:0004866	4.28039e-05
		GO:0010952	4.63478e-05
		GO:0061135	4.63478e-05
		GO:0030414	4.81899e-05
		GO:0002758	3.48092e-06
		GO:0002218	3.90371e-06
		GO:0001819	4.38807e-07
		GO:0045089	7.59623e-06
		GO:0030162	1.90214e-07
		GO:0045088	1.87716e-05
		GO:0001817	2.75578e-06
		GO:0031349	2.13109e-05
		GO:0051246	5.89138e-07
		GO:0002757	2.22111e-05
		GO:0002253	3.534e-05
		GO:0051336	5.11911e-06
		GO:0030234	1.84416e-05
		GO:0032268	9.89826e-06
		GO:0065009	3.22381e-05
128	Y	GO:0005862	3.99156e-12
		GO:0030049	8.41821e-09
		GO:0033275	8.41821e-09
		GO:0070252	1.61808e-08
		GO:0030048	3.96272e-08
		GO:0008307	1.48573e-05
		GO:0001725	1.636e-05
		GO:0097517	1.636e-05
		GO:0044449	1.05301e-06
		GO:0006936	1.27151e-06
		GO:0032432	2.21881e-05
		GO:0042641	2.40157e-05
		GO:0043462	2.59155e-05
		GO:0003012	2.32796e-06
		GO:0030029	4.31322e-06
		GO:0003779	7.82438e-06
		GO:0008092	7.30082e-05
129	Y	GO:0005669	1.06364e-12
		GO:0006368	3.13148e-10
		GO:0090575	4.44509e-10
		GO:0006354	1.04942e-09
		GO:0044798	1.22132e-09
		GO:0033276	3.80674e-06
		GO:0070461	1.36912e-05
		GO:0006367	3.71808e-08
		GO:0005667	4.61385e-08
		GO:0006352	5.90866e-08
		GO:0006366	7.63484e-07
		GO:0016032	1.32995e-06
		GO:0044403	1.32995e-06
		GO:0044764	1.37355e-06
		GO:0044451	1.41822e-06
		GO:0044419	2.56224e-06
		GO:0010467	6.85732e-06
		GO:0003713	1.42826e-05
		GO:0051704	2.47468e-05
		GO:0046982	6.27104e-05
		GO:0003712	7.43832e-05
130	Y	GO:0022904	1.79696e-85
		GO:0022900	3.64686e-85
		GO:0005747	4.81618e-80
		GO:0030964	4.81618e-80
		GO:0045271	4.81618e-80
		GO:0006091	1.62389e-65
		GO:0003954	2.78032e-73
		GO:0008137	2.78032e-73
		GO:0050136	2.78032e-73
		GO:0098803	7.88803e-78
		GO:0006120	8.59985e-70
		GO:0017077	4.2519e-06
		GO:0016655	9.30894e-68
		GO:1990204	1.43053e-71
		GO:0098800	2.33983e-72
		GO:0044429	6.04754e-51
		GO:0055114	1.47662e-49
		GO:0098798	2.05132e-68
		GO:0044455	4.41059e-67
		GO:0016651	9.00942e-61
		GO:0008121	2.92939e-07
		GO:0016681	2.92939e-07
		GO:0016679	4.68025e-07
		GO:0044710	2.28527e-24
		GO:0005743	1.4407e-47
		GO:0019866	1.73172e-46
		GO:0031966	4.90034e-45
		GO:0044281	3.49447e-33
		GO:0044425	1.41519e-19
		GO:0010257	4.85575e-08
		GO:0032981	4.85575e-08
		GO:0097031	4.85575e-08
		GO:0016491	1.13114e-40
		GO:0098796	6.76714e-39
		GO:1902494	3.57297e-38
		GO:0044446	2.32201e-15
		GO:0044444	2.67601e-15
		GO:0044422	7.12088e-15
		GO:0070469	9.36401e-06
		GO:0070271	2.74771e-07
		GO:0044237	2.67234e-14
		GO:0033108	4.27143e-07
		GO:0051539	7.18517e-07
		GO:0044763	4.58068e-12
		GO:0008152	9.4955e-12
		GO:0051536	9.77364e-08
		GO:0051540	9.77364e-08
		GO:0044699	3.38628e-09
		GO:0015992	1.02753e-10
		GO:0006818	1.17679e-10
		GO:0009055	3.44446e-08
		GO:0009987	3.55903e-07
		GO:0031090	1.58723e-22
		GO:0044424	1.04074e-06
		GO:1902600	1.61391e-06
		GO:0044085	2.28743e-05
		GO:0006839	3.61194e-06
		GO:0043234	2.05325e-18
		GO:0005739	2.68616e-17
		GO:0032991	2.66214e-16
		GO:0003824	1.4225e-13
		GO:0015672	1.18245e-06
		GO:0016020	8.13682e-11
131	N	-	-
132	N	-	-
133	Y	GO:0043560	1.64652e-10
		GO:0030238	2.85397e-10
		GO:0031994	2.7213e-07
		GO:0043559	2.7213e-07
		GO:0007530	1.76726e-09
		GO:0043548	3.26909e-09
		GO:0031017	5.07938e-07
		GO:0038083	9.97626e-07
		GO:0004714	3.77402e-08
		GO:0019199	7.29957e-08
		GO:0005520	4.18834e-06
		GO:0018108	4.00149e-07
		GO:0004713	4.18336e-07
		GO:0018212	4.18336e-07
		GO:0017046	1.27389e-05
		GO:0046777	7.20242e-07
		GO:0045840	1.79349e-05
		GO:0051785	2.78874e-05
		GO:0005901	3.53572e-05
		GO:0042562	3.88289e-05
		GO:0043235	3.57323e-06
		GO:0044853	4.62587e-05
		GO:0045740	5.15719e-05
		GO:0051897	6.00816e-05
		GO:0008544	6.61144e-05
		GO:0019838	0.00011033
		GO:0051291	0.000112332
		GO:0045931	0.000114352
		GO:0051896	0.000135535
		GO:0007088	0.000139987
		GO:0051781	0.000146798
		GO:0004672	2.69228e-05
		GO:0003006	2.70712e-05
		GO:0016773	4.40084e-05
		GO:0016301	5.65584e-05
		GO:0007169	6.90474e-05
		GO:0016772	8.97024e-05
		GO:0018193	9.8928e-05
		GO:0006468	0.0001118
		GO:0007167	0.000135946
134	Y	GO:0070588	8.38108e-09
		GO:0006816	7.47333e-08
		GO:0070838	1.44006e-07
		GO:0072511	1.51401e-07
		GO:0098662	1.22661e-06
		GO:0098655	1.91278e-06
		GO:0098660	2.52805e-06
		GO:0030001	3.81096e-06
		GO:0034220	8.40188e-06
		GO:0006812	1.18702e-05
		GO:0055085	5.00032e-05
		GO:0006811	7.17424e-05
135	N	-	-
136	Y	GO:0045095	5.32949e-07
		GO:0005882	4.52677e-06
137	Y	GO:0019864	2.17706e-06
		GO:0008329	1.21733e-05
		GO:0038187	1.21733e-05
		GO:0045671	5.64421e-07
		GO:0019865	2.02936e-05
		GO:0002762	6.38979e-06
		GO:0006968	6.11708e-07
		GO:0045670	7.19815e-07
		GO:0032945	8.42477e-07
		GO:0050672	8.42477e-07
		GO:0070664	1.22207e-06
		GO:1903557	1.77331e-05
		GO:0042590	2.0975e-06
		GO:0002474	6.16223e-06
[truncated: 2,817 more rows]
